# Supplementary material for: An advanced 10K SNP panel for genotyping tomato (Solanum lycopersicum L.) via targeted genome sequencing
Source: Front Plant Sci. 2025 May 21;16:1582241. doi: 10.3389/fpls.2025.1582241 (PMC12133979; doi:10.3389/fpls.2025.1582241)
Supplement: Supplementary file 2 [file Table1.xlsx]

## Sheet: Supplemental Table1
SUPPLEMENTAL TABLE 1: Sequencing data of 136 tomato varieties using the GenoBaits Tomato 10K panel
Sample name	Clean data	Mapped data	uniformity_rate	uniformity_rate20	uniformity_rate50	On_target_rate	Effective_data_rate	PERCENT_DUPLICATION
YF2024-1	79774500	75238350	0.9786	0.9521	0.7788	0.7163	0.6756	0.0982
YF2024-2	884476500	830003400	0.9923	0.9756	0.7976	0.6612	0.6205	0.0826
YF2024-3	497988900	456097650	0.9934	0.9703	0.7632	0.7478	0.6849	0.0517
YF2024-4	534314400	486238050	0.9892	0.9664	0.7596	0.6805	0.6193	0.0506
YF2024-5	1145691300	1067536050	0.9933	0.9773	0.8083	0.684	0.6374	0.0576
YF2024-6	450367500	421584300	0.9927	0.9695	0.7552	0.5793	0.5423	0.0412
YF2024-7	575181900	536966250	0.9935	0.9698	0.7744	0.6868	0.6412	0.0905
YF2024-8	641797200	597100200	0.9922	0.971	0.7629	0.6348	0.5906	0.0726
YF2024-9	1686941700	1565353650	0.9917	0.9705	0.7773	0.6912	0.6413	0.0789
YF2024-10	318607200	302835150	0.9802	0.9497	0.74	0.6616	0.6289	0.0784
YF2024-11	681065700	640434150	0.9938	0.9668	0.7544	0.7097	0.6673	0.0532
YF2024-12	1069197000	1006210350	0.995	0.9774	0.7813	0.6475	0.6094	0.0519
YF2024-13	1069570500	978268200	0.9924	0.9679	0.7608	0.6463	0.5911	0.0558
YF2024-14	1409245200	1315434600	0.9921	0.974	0.7862	0.6537	0.6101	0.0627
YF2024-15	688560000	648666900	0.9933	0.9756	0.8066	0.6993	0.6587	0.0852
YF2024-16	402633000	377863500	0.9926	0.9642	0.7456	0.5984	0.5616	0.0411
YF2024-17	594140100	558575100	0.9939	0.9766	0.7983	0.6623	0.6227	0.0792
YF2024-18	609966600	556960950	0.9935	0.9762	0.7867	0.6866	0.627	0.0406
YF2024-19	659688600	614633100	0.9934	0.971	0.7662	0.7729	0.7201	0.0546
YF2024-20	987235500	915943950	0.9936	0.9779	0.8094	0.6197	0.575	0.0708
YF2024-21	1076449800	1008342450	0.99	0.9697	0.7825	0.7027	0.6582	0.0585
YF2024-22	2444507700	2306245050	0.9948	0.9738	0.7757	0.6806	0.6421	0.0652
YF2024-23	986379000	923405700	0.9943	0.9749	0.7887	0.6954	0.651	0.0671
YF2024-24	644712900	620462550	0.9928	0.9665	0.7434	0.7086	0.682	0.0683
YF2024-25	1016013000	962908650	0.9959	0.9793	0.8022	0.6781	0.6427	0.0486
YF2024-26	923049900	851161950	0.9968	0.9831	0.8157	0.6846	0.6312	0.0834
YF2024-27	1126313700	1040623800	0.9952	0.9812	0.8105	0.6402	0.5915	0.0568
YF2024-28	337087500	318953100	0.9815	0.9539	0.7452	0.6821	0.6454	0.0998
YF2024-29	437169900	418150800	0.9927	0.9712	0.7748	0.7642	0.731	0.0909
YF2024-30	402472800	384023100	0.9904	0.9627	0.7471	0.7072	0.6748	0.081
YF2024-31	574331700	532832700	0.9867	0.9622	0.759	0.79	0.7329	0.0528
YF2024-32	775920900	727696050	0.9918	0.9762	0.8004	0.629	0.5899	0.0831
YF2024-33	580837500	533553150	0.9891	0.9638	0.7551	0.6856	0.6298	0.0405
YF2024-34	1364628900	1278400050	0.9947	0.9786	0.8096	0.6751	0.6324	0.0604
YF2024-35	608409000	557259450	0.9935	0.9711	0.7578	0.702	0.6429	0.0423
YF2024-36	673330500	633672900	0.9925	0.9766	0.8026	0.6951	0.6542	0.0911
YF2024-37	1125873300	1047763650	0.9921	0.9745	0.789	0.6291	0.5854	0.0684
YF2024-38	327996900	312649350	0.991	0.9613	0.7491	0.6693	0.638	0.0989
YF2024-39	113968500	108508650	0.9835	0.9469	0.7342	0.7108	0.6768	0.096
YF2024-40	791836500	743140500	0.9955	0.9793	0.8026	0.6724	0.6311	0.0985
YF2024-41	877167900	826315350	0.9938	0.9775	0.7993	0.6516	0.6138	0.0726
YF2024-42	1013790600	926940000	0.9946	0.9733	0.7756	0.6245	0.571	0.0714
YF2024-43	459729900	425260650	0.9924	0.9677	0.7582	0.5773	0.5341	0.0608
YF2024-44	851465100	785383800	0.9941	0.9776	0.7932	0.7222	0.6661	0.0589
YF2024-45	822095400	758331150	0.9859	0.9672	0.7829	0.5712	0.5269	0.0571
YF2024-46	1012417800	951540000	0.9955	0.9799	0.8117	0.6861	0.6449	0.1254
YF2024-47	752691900	697753950	0.9932	0.9748	0.7893	0.7155	0.6633	0.0423
YF2024-48	968024400	908729400	0.9966	0.9791	0.7972	0.6385	0.5993	0.0715
YF2024-49	1359024000	1262287500	0.9949	0.9785	0.8048	0.697	0.6474	0.0639
YF2024-50	1355942400	1269775800	0.9928	0.9724	0.7905	0.6559	0.6142	0.0543
YF2024-51	1263744600	1164341700	0.9804	0.96	0.77	0.6737	0.6207	0.0607
YF2024-52	1222702500	1134773850	0.9806	0.9639	0.7931	0.6671	0.6191	0.0818
YF2024-53	786193800	727257300	0.9944	0.98	0.8146	0.6197	0.5733	0.1037
YF2024-54	383863500	365397300	0.9905	0.9619	0.7441	0.6275	0.5973	0.0736
YF2024-55	1207819500	1126591800	0.988	0.9703	0.7923	0.6723	0.6271	0.049
YF2024-56	434081100	407649000	0.994	0.9758	0.8059	0.6879	0.646	0.0949
YF2024-57	558435300	505146900	0.9873	0.9708	0.79	0.6709	0.6068	0.044
YF2024-58	735315000	678109200	0.993	0.9767	0.7947	0.6863	0.6329	0.0436
YF2024-59	542613300	497532900	0.9915	0.9642	0.7536	0.7243	0.6642	0.0431
YF2024-60	3227839800	3041890800	0.9942	0.9739	0.7747	0.6978	0.6576	0.0878
YF2024-61	643383300	601743300	0.9885	0.9708	0.803	0.6559	0.6134	0.0949
YF2024-62	1438772100	1345866900	0.9906	0.9742	0.8039	0.7239	0.6771	0.0723
YF2024-63	766582200	731566500	0.9931	0.9759	0.7822	0.7008	0.6688	0.0525
YF2024-64	1361514300	1286750850	0.9954	0.9778	0.7964	0.6525	0.6166	0.0559
YF2024-65	1350841800	1256791650	0.9943	0.981	0.8134	0.7043	0.6553	0.0794
YF2024-66	714029100	670508250	0.9943	0.9771	0.7963	0.6233	0.5853	0.0766
YF2024-67	1285980000	1169161650	0.9928	0.9683	0.7637	0.6898	0.6271	0.0695
YF2024-68	1148068200	1082860950	0.995	0.9793	0.8094	0.7499	0.7073	0.1092
YF2024-69	531243300	496108350	0.9938	0.9679	0.7589	0.6332	0.5913	0.0665
YF2024-70	1199700600	1109336550	0.9923	0.9772	0.7947	0.6679	0.6176	0.0424
YF2024-71	991273200	929090550	0.9943	0.9772	0.8051	0.6533	0.6123	0.0684
YF2024-72	569635200	539704350	0.9936	0.977	0.8072	0.7864	0.7451	0.1106
YF2024-73	726818400	666344700	0.9931	0.9761	0.787	0.6782	0.6218	0.041
YF2024-74	673641600	619021650	0.9916	0.9739	0.793	0.6613	0.6077	0.0427
YF2024-75	64404600	61570200	0.971	0.9293	0.7201	0.6807	0.6507	0.0596
YF2024-76	1172071500	1093405500	0.9935	0.9777	0.8122	0.6297	0.5875	0.1039
YF2024-77	679659900	627415650	0.994	0.9771	0.7892	0.6774	0.6253	0.0451
YF2024-78	3307796700	3027077550	0.9861	0.9723	0.8055	0.707	0.647	0.0839
YF2024-79	713726700	666889650	0.9879	0.9666	0.7618	0.7431	0.6944	0.0474
YF2024-80	723155100	667242300	0.9934	0.977	0.7904	0.711	0.656	0.0422
YF2024-81	28791900	27072000	0.9641	0.9244	0.7439	0.6793	0.6387	0.0983
YF2024-82	59083500	56473200	0.9704	0.9308	0.7203	0.7994	0.764	0.1017
YF2024-83	1182579600	1088255250	0.9916	0.9709	0.7723	0.5971	0.5494	0.0613
YF2024-84	1061074800	981346950	0.9862	0.969	0.7977	0.6291	0.5819	0.0857
YF2024-85	421486500	400427100	0.9911	0.9588	0.7399	0.676	0.6422	0.0738
YF2024-86	435310200	415626300	0.9815	0.9634	0.7966	0.6867	0.6557	0.1156
YF2024-87	691144800	637414800	0.9911	0.974	0.7943	0.6794	0.6266	0.0404
YF2024-88	756239400	696180300	0.9823	0.9632	0.7805	0.7168	0.6599	0.0435
YF2024-89	977909700	915488700	0.9936	0.9748	0.7837	0.6492	0.6078	0.0532
YF2024-90	1174594200	1111537950	0.9946	0.9808	0.8189	0.6504	0.6155	0.1119
YF2024-91	478955400	435597150	0.9879	0.9641	0.7535	0.6998	0.6364	0.0408
YF2024-92	515806800	462578550	0.993	0.9711	0.7614	0.6332	0.5679	0.042
YF2024-93	723443700	670106400	0.9926	0.9778	0.7966	0.6814	0.6312	0.0433
YF2024-94	356018100	338494650	0.978	0.9486	0.7357	0.6536	0.6215	0.0731
YF2024-95	857096100	809790750	0.9955	0.98	0.8003	0.6616	0.6251	0.0708
YF2024-96	539791500	498649200	0.9917	0.9705	0.7596	0.7285	0.6729	0.041
YF2024-97	3373550700	3090771900	0.9936	0.9757	0.806	0.6945	0.6362	0.0918
YF2024-98	1047962100	966285150	0.9937	0.9787	0.8069	0.6545	0.6035	0.0622
YF2024-99	454398600	418969350	0.9937	0.9692	0.7568	0.6802	0.6271	0.049
YF2024-100	504479400	476270850	0.9922	0.9756	0.8046	0.7127	0.6728	0.0708
YF2024-101	893060400	837991500	0.9954	0.9806	0.819	0.6271	0.5884	0.1174
YF2024-102	1536387000	1392546000	0.9885	0.956	0.7397	0.7028	0.637	0.0815
YF2024-103	522660900	475210650	0.9887	0.9635	0.7571	0.6856	0.6233	0.0424
YF2024-104	432140100	402851700	0.9895	0.963	0.7528	0.5862	0.5464	0.0444
YF2024-105	71761800	65600400	0.9869	0.9594	0.7721	0.7515	0.687	0.0706
YF2024-106	520142100	476418450	0.9922	0.9684	0.7617	0.674	0.6173	0.0438
YF2024-107	649490100	607352550	0.9914	0.9654	0.7546	0.6466	0.6046	0.0591
YF2024-108	399171000	374879850	0.9944	0.9773	0.8025	0.6533	0.6136	0.0892
YF2024-109	637653000	583312350	0.9791	0.9548	0.7528	0.7349	0.6722	0.0506
YF2024-110	897986400	837145800	0.9921	0.9743	0.7887	0.7554	0.7042	0.0511
YF2024-111	1257637200	1175889150	0.9874	0.9737	0.8067	0.6705	0.6269	0.0572
YF2024-112	1384127400	1284721200	0.9863	0.969	0.785	0.678	0.6293	0.0659
YF2024-113	945069600	897761550	0.9952	0.9785	0.7858	0.6739	0.6402	0.0517
YF2024-114	975158700	914556750	0.9959	0.9804	0.8034	0.6556	0.6149	0.0894
YF2024-115	780972000	720056100	0.9913	0.9705	0.7831	0.5584	0.5149	0.0458
YF2024-116	1101113400	1006651050	0.988	0.9736	0.805	0.6398	0.5849	0.0647
YF2024-117	1021110300	960676800	0.9936	0.9788	0.8118	0.7152	0.6729	0.1082
YF2024-118	566953200	515763600	0.9853	0.9636	0.7618	0.7229	0.6576	0.0606
YF2024-119	515681700	476337300	0.9933	0.9689	0.7611	0.7245	0.6692	0.0482
YF2024-120	609938700	561895050	0.9919	0.969	0.7645	0.7029	0.6476	0.0461
YF2024-121	952765500	873099450	0.9941	0.9784	0.8103	0.6483	0.5941	0.0588
YF2024-122	534556500	492238200	0.9935	0.9688	0.7608	0.7177	0.6608	0.0477
YF2024-123	1494906900	1393816050	0.9871	0.9723	0.8074	0.6891	0.6425	0.0695
YF2024-124	141547800	134356650	0.9836	0.9487	0.7367	0.6611	0.6275	0.0911
YF2024-125	1364878800	1273983000	0.9949	0.9782	0.7976	0.7138	0.6663	0.0786
YF2024-126	2702782500	2554299300	0.9883	0.9676	0.7721	0.7052	0.6665	0.0859
YF2024-127	1601642700	1488576150	0.9868	0.9668	0.7656	0.7109	0.6607	0.0679
YF2024-128	481850400	439948050	0.9925	0.9656	0.7547	0.717	0.6546	0.0399
YF2024-129	153724800	140430450	0.992	0.9708	0.7801	0.6797	0.6209	0.051
YF2024-130	1537275600	1417777800	0.9932	0.9778	0.8019	0.7013	0.6468	0.0644
YF2024-131	411642000	394870200	0.9931	0.9659	0.7504	0.6914	0.6633	0.108
YF2024-132	1721852400	1586568600	0.9922	0.9779	0.7988	0.6767	0.6236	0.0567
YF2024-133	443857800	399257250	0.9857	0.9641	0.7585	0.6334	0.5697	0.0381
YF2024-134	1108953300	1040568600	0.9944	0.9724	0.7705	0.772	0.7244	0.0672
YF2024-135	2686710600	2464507950	0.994	0.9755	0.7799	0.7068	0.6483	0.0941
YF2024-136	733322400	675258000	0.9931	0.9773	0.7913	0.686	0.6316	0.045
Average	8.87097e+08	8.25042e+08	0.990773	0.970176	0.780312	0.67994	0.633178	0.0676132

## Sheet: Supplemental Table 2
SUPPLEMENTAL TABLE 2: Sequencing data of 199 tomato varieties using the GenoBaits Tomato 10K panel
Sample name	SNP detection rate(%)	INDEL detection rate(%)	Detection rate(%)	Uniformity 10(%)	uniformity 20(%)	uniformity 50(%)	O-nTarget Rate(%)	PERCENT_DUPLICATION(%)
YF2025_01	99.838	83.333	99.803	99.786	99.002	78.219	76.702	1.728
YF2025_02	98.939	87.5	98.914	99.064	97.272	75.868	74.359	2.153
YF2025_03	99.137	83.333	99.102	98.931	97.751	76.478	72.179	1.621
YF2025_04	95.736	70.833	95.683	97.781	95.176	74.85	74.52	0.449
YF2025_05	99.928	87.5	99.901	99.929	98.728	77.12	72.22	1.952
YF2025_06	99.901	87.5	99.874	99.858	98.789	76.977	73.07	1.988
YF2025_07	98.948	83.333	98.914	98.901	97.516	76.407	76.043	1.148
YF2025_08	99.676	91.667	99.659	99.572	98.565	77.578	73.827	1.755
YF2025_09	99.721	87.5	99.695	99.583	98.046	75.807	75.258	1.362
YF2025_10	99.883	83.333	99.847	99.847	98.901	77.476	73.059	2.107
YF2025_11	99.856	87.5	99.829	99.786	98.626	77.16	74.491	2.19
YF2025_12	99.892	83.333	99.856	99.837	98.891	77.425	74.511	2.102
YF2025_13	99.973	87.5	99.946	99.776	98.83	77.303	75.259	2.24
YF2025_14	99.163	83.333	99.129	98.952	97.445	75.572	77.679	1.099
YF2025_15	98.588	95.833	98.582	98.321	97.16	76.824	75.201	1.737
YF2025_16	99.074	87.5	99.049	98.952	97.608	76.55	69.868	1.483
YF2025_17	98.687	79.167	98.645	98.392	97.456	76.397	74.436	1.61
YF2025_18	99.946	87.5	99.919	99.888	98.718	76.957	72.449	1.852
YF2025_19	99.874	87.5	99.847	99.827	98.473	76.845	72.861	2.054
YF2025_20	99.253	83.333	99.219	99.165	98.28	77.629	74.021	1.742
YF2025_21	99.082	87.5	99.058	98.952	97.771	76.631	68.753	1.499
YF2025_22	99.235	87.5	99.21	99.135	97.985	76.916	70.943	1.526
YF2025_23	99.802	87.5	99.776	99.735	98.371	76.499	72.866	1.929
YF2025_24	99.964	95.833	99.955	99.919	99.104	76.824	73.721	2.018
YF2025_25	99.964	83.333	99.928	99.898	98.86	76.743	73.392	1.687
YF2025_26	99.226	91.667	99.21	99.084	98.127	76.987	69.514	1.596
YF2025_27	97.427	70.833	97.37	98.443	94.412	71.593	84.412	2.223
YF2025_28	99.011	91.667	98.995	98.84	96.977	75.349	73.84	1.83
YF2025_29	99.199	83.333	99.165	99.033	97.394	76.102	75.778	2.203
YF2025_30	99.865	87.5	99.838	99.827	98.799	77.242	67.737	1.382
YF2025_31	99.874	83.333	99.838	99.766	98.534	76.773	73.12	1.627
YF2025_32	99.02	83.333	98.986	98.738	97.059	75.847	70.854	1.605
YF2025_33	99.775	87.5	99.749	99.715	98.809	77.985	73.974	1.644
YF2025_34	98.894	87.5	98.869	98.524	95.847	73.364	84.352	2.395
YF2025_35	99.856	87.5	99.829	99.817	98.565	76.906	70.066	1.469
YF2025_36	99.712	83.333	99.677	99.623	98.931	79.084	77.982	2.093
YF2025_37	99.109	91.667	99.093	98.982	97.181	75.216	71.884	1.583
YF2025_38	99.442	79.167	99.399	99.237	98.29	76.662	72.442	1.654
YF2025_39	98.624	83.333	98.591	98.392	97.242	77.058	75.456	1.775
YF2025_40	99.838	95.833	99.829	99.786	98.707	76.753	75.636	1.744
YF2025_41	98.66	83.333	98.627	98.361	97.282	76.672	75.082	1.72
YF2025_42	98.885	91.667	98.869	98.748	97.415	76.051	71.342	1.591
YF2025_43	99.892	83.333	99.856	99.837	98.911	77.201	71.575	1.953
YF2025_44	98.714	83.333	98.681	98.453	97.761	78.107	75.437	1.576
YF2025_45	98.687	87.5	98.663	98.392	97.079	75.664	72.766	1.634
YF2025_46	98.732	91.667	98.716	98.494	97.374	76.529	77.173	1.832
YF2025_47	99.928	87.5	99.901	99.827	98.422	76.59	75.538	1.674
YF2025_48	98.615	87.5	98.591	98.31	96.081	74.891	84.451	1.976
YF2025_49	98.66	83.333	98.627	98.433	97.394	77.028	78.047	2.023
YF2025_50	99.883	95.833	99.874	99.654	98.361	76.733	75.154	2.033
YF2025_51	99.055	91.667	99.04	98.88	97.191	75.155	71.843	1.815
YF2025_52	99.064	83.333	99.031	98.88	97.618	76.468	74.209	1.789
YF2025_53	99.847	87.5	99.82	99.766	98.718	77.282	75.071	1.864
YF2025_54	98.669	87.5	98.645	98.433	97.394	76.865	77.422	1.711
YF2025_55	98.687	87.5	98.663	98.382	97.557	76.743	76.657	1.737
YF2025_56	99.793	83.333	99.758	99.705	98.646	76.784	77.063	1.786
YF2025_57	99.883	87.5	99.856	99.796	98.982	77.598	75.541	1.618
YF2025_58	99.154	83.333	99.12	99.013	98.066	76.987	77.701	1.734
YF2025_59	99.883	87.5	99.856	99.837	99.125	78.005	76.822	1.904
YF2025_60	99.064	83.333	99.031	98.901	97.985	76.804	76.234	1.766
YF2025_61	99.137	87.5	99.111	98.962	98.025	76.733	76.45	1.79
YF2025_62	99.074	83.333	99.04	98.891	97.893	76.58	76.364	1.935
YF2025_63	99.172	87.5	99.147	99.053	98.025	77.079	74.971	1.985
YF2025_64	99.082	83.333	99.049	98.86	97.964	76.662	77.341	2.303
YF2025_65	99.074	83.333	99.04	98.83	97.822	77.069	78.037	2.313
YF2025_66	99.055	83.333	99.022	98.84	97.506	76.519	74.952	1.934
YF2025_67	99.091	83.333	99.058	98.85	97.659	76.58	76.966	2.088
YF2025_68	99.082	83.333	99.049	98.86	97.873	76.326	76.342	2.122
YF2025_69	99.074	83.333	99.04	98.87	97.771	76.855	75.265	2.19
YF2025_70	99.082	83.333	99.049	98.86	97.812	77.181	77.056	2.269
YF2025_71	99.091	83.333	99.058	98.85	97.934	76.448	78.459	2.23
YF2025_72	98.974	91.667	98.959	98.738	97.659	76.539	75.03	2.054
YF2025_73	98.965	91.667	98.95	98.718	97.649	76.906	75.166	1.963
YF2025_74	98.957	91.667	98.941	98.728	97.72	76.621	74.748	1.994
YF2025_75	98.939	83.333	98.905	98.758	97.547	76.529	73.804	1.87
YF2025_76	98.768	83.333	98.734	98.565	96.804	75.257	72.481	0.986
YF2025_77	98.939	91.667	98.923	98.718	97.557	76.387	72.949	1.968
YF2025_78	98.939	91.667	98.923	98.687	97.588	76.692	77.216	2.159
YF2025_79	98.921	83.333	98.887	98.707	97.191	76.031	77.448	1.401
YF2025_80	99.064	83.333	99.031	98.87	97.649	76.733	74.044	2.042
YF2025_81	99.074	83.333	99.04	98.84	97.7	76.733	73.089	2.041
YF2025_82	99.055	83.333	99.022	98.83	97.863	76.356	74.938	2.179
YF2025_83	99.074	83.333	99.04	98.87	97.639	76.702	76.57	2.285
YF2025_84	99.109	87.5	99.084	98.992	97.547	76.305	72.605	1.942
YF2025_85	99.217	95.833	99.21	99.033	98.015	77.343	76.223	1.777
YF2025_86	99.001	79.167	98.959	98.779	97.425	75.969	74.169	1.698
YF2025_87	98.957	91.667	98.941	98.738	97.659	76.234	72.914	1.646
YF2025_88	99.082	83.333	99.049	98.891	98.036	76.936	76.492	1.967
YF2025_89	99.793	79.167	99.749	99.695	98.799	77.629	76.342	1.851
YF2025_90	99.676	79.167	99.632	99.593	98.3	77.109	74.365	1.818
YF2025_91	99.208	79.167	99.165	99.002	98.188	77.456	76.381	1.834
YF2025_92	99.199	79.167	99.156	99.023	97.852	76.417	74.859	1.86
YF2025_93	99.757	83.333	99.722	99.634	98.748	77.863	77.803	1.85
YF2025_94	99.766	83.333	99.731	99.684	98.85	77.486	75.909	1.836
YF2025_95	99.235	87.5	99.21	99.064	98.31	77.435	75.374	1.646
YF2025_96	99.235	87.5	99.21	99.064	97.944	76.682	71.575	1.642
YF2025_97	99.217	91.667	99.201	99.064	97.863	77.018	70.625	1.545
YF2025_98	99.874	83.333	99.838	99.796	99.043	78.209	74.568	1.731
YF2025_99	99.442	79.167	99.399	99.257	98.036	76.56	73.451	1.537
YF2025_100	99.451	83.333	99.417	99.308	98.616	77.913	76.461	1.671
YF2025_101	99.37	70.833	99.309	99.176	98.066	76.824	72.604	1.577
YF2025_102	99.703	83.333	99.668	99.684	98.025	76.611	73.252	1.57
YF2025_103	99.892	87.5	99.865	99.817	98.544	76.397	73.398	2.048
YF2025_104	99.793	87.5	99.767	99.868	98.585	76.316	73.743	2.178
YF2025_105	99.568	83.333	99.533	99.389	98.433	76.773	75.769	1.83
YF2025_106	98.939	83.333	98.905	98.779	97.537	75.786	75.665	1.589
YF2025_107	99.847	95.833	99.838	99.735	98.422	76.387	73.803	2.073
YF2025_108	99.964	87.5	99.937	99.929	98.87	76.814	73.66	2.09
YF2025_109	98.849	83.333	98.815	98.595	97.456	76.794	75.198	1.608
YF2025_110	98.723	83.333	98.69	98.473	97.608	77.405	77.165	1.893
YF2025_111	99.118	91.667	99.102	98.911	97.7	76.468	74.385	1.687
YF2025_112	99.154	83.333	99.12	98.931	97.72	76.142	74.448	1.645
YF2025_113	99.856	83.333	99.82	99.776	99.002	78.066	75.196	1.83
YF2025_114	98.714	83.333	98.681	98.443	97.578	77.313	75.768	1.724
YF2025_115	99.145	83.333	99.111	98.972	97.72	76.611	73.85	1.7
YF2025_116	99.973	83.333	99.937	99.929	99.176	78.392	77.248	1.994
YF2025_117	99.631	83.333	99.596	99.562	98.341	76.59	71.228	1.525
YF2025_118	99.154	79.167	99.111	98.982	97.934	76.896	74.702	1.691
YF2025_119	99.919	83.333	99.883	99.868	99.104	77.781	76.158	1.74
YF2025_120	99.91	83.333	99.874	99.878	98.84	77.171	75.223	1.624
YF2025_121	99.074	79.167	99.031	99.634	97.486	75.318	72.81	0.924
YF2025_122	98.984	83.333	98.95	98.657	95.481	71.257	74.21	1.109
YF2025_123	98.201	79.167	98.16	98.524	96.539	76.153	64.508	1.73
YF2025_124	99.901	70.833	99.838	99.807	98.707	76.875	76.222	1.706
YF2025_125	99.865	83.333	99.829	99.725	97.852	74.453	72.343	1.675
YF2025_126	99.802	83.333	99.767	99.45	96.316	71.634	78.88	2.513
YF2025_127	99.127	83.333	99.093	98.952	98.036	76.865	76.865	1.763
YF2025_128	99.901	87.5	99.874	99.888	98.433	76.316	75.684	1.93
YF2025_129	99.163	75	99.111	98.952	97.863	76.601	72.887	1.889
YF2025_130	99.712	87.5	99.686	99.481	97.181	73.842	78.277	2.018
YF2025_131	99.712	87.5	99.686	99.257	96.163	72.061	81.88	2.742
YF2025_132	99.109	83.333	99.075	98.921	97.262	74.972	72.473	1.512
YF2025_133	99.658	91.667	99.641	99.664	98.025	76.794	70.067	1.593
YF2025_134	99.946	83.333	99.91	99.919	98.626	76.733	70.089	1.574
YF2025_135	99.217	87.5	99.192	99.104	97.629	76.57	69.013	1.626
YF2025_136	99.163	87.5	99.138	99.002	97.191	74.789	73.639	1.598
YF2025_137	99.388	79.167	99.345	99.237	98.076	76.428	73.174	1.601
YF2025_138	99.892	87.5	99.865	99.827	98.585	76.438	71.703	2.005
YF2025_139	99.901	87.5	99.874	99.847	98.29	75.389	71.9	1.662
YF2025_140	99.379	83.333	99.345	99.237	98.209	77.232	76.24	1.745
YF2025_141	99.811	83.333	99.776	99.695	98.575	77.527	76.559	1.84
YF2025_142	99.784	83.333	99.749	99.695	98.575	76.753	74.879	1.854
YF2025_143	99.685	83.333	99.65	99.664	98.198	75.817	71.613	1.548
YF2025_144	95.538	75	95.494	99.135	96.193	74.249	73.813	0.524
YF2025_145	99.676	83.333	99.641	99.532	98.636	77.242	75.404	1.824
YF2025_146	99.154	87.5	99.129	98.952	98.066	77.181	76.024	1.713
YF2025_147	99.074	83.333	99.04	98.84	98.005	77.12	76.015	1.751
YF2025_148	99.487	83.333	99.452	99.359	98.453	77.791	75.941	1.753
YF2025_149	99.73	75	99.677	99.623	98.646	77.649	75.115	1.655
YF2025_150	99.73	83.333	99.695	99.664	98.942	78.239	76.075	1.795
YF2025_151	99.145	87.5	99.12	98.992	98.046	77.018	76.115	1.693
YF2025_152	99.874	83.333	99.838	99.817	98.952	78.046	76.808	1.775
YF2025_153	99.055	83.333	99.022	98.85	97.842	76.804	75.539	1.598
YF2025_154	99.64	83.333	99.605	99.532	98.321	76.641	71.037	1.952
YF2025_155	99.802	83.333	99.767	99.725	98.667	77.486	70.487	1.494
YF2025_156	99.064	75	99.013	98.83	97.018	75.583	72.77	1.705
YF2025_157	99.667	83.333	99.632	99.583	98.392	76.743	70.246	1.532
YF2025_158	98.723	79.167	98.681	98.443	96.794	74.88	81.445	2.147
YF2025_159	99.784	79.167	99.74	99.644	98.402	76.662	79.289	2.6
YF2025_160	99.865	87.5	99.838	99.674	97.333	73.822	78.382	2.198
YF2025_161	99.613	91.667	99.596	99.542	98.351	76.519	72.846	1.661
YF2025_162	99.712	83.333	99.677	99.328	95.796	70.636	78.314	2.578
YF2025_163	99.739	87.5	99.713	99.613	98.168	76.794	76.77	1.84
YF2025_164	98.957	91.667	98.941	98.748	97.394	75.959	73.005	1.321
YF2025_165	99.02	87.5	98.995	98.789	97.608	76.509	74.526	1.566
YF2025_166	99.118	87.5	99.093	98.931	97.801	76.519	72.017	1.52
YF2025_167	99.154	75	99.102	98.962	97.629	75.359	78.368	1.985
YF2025_168	99.649	91.667	99.632	99.572	98.433	76.173	77.036	1.795
YF2025_169	99.613	91.667	99.596	99.491	98.402	77.12	75.125	1.673
YF2025_170	99.694	87.5	99.668	99.583	98.85	77.985	74.801	1.78
YF2025_171	99.208	79.167	99.165	99.033	98.168	77.73	75.203	1.91
YF2025_172	99.649	83.333	99.614	99.532	98.718	77.232	75.383	1.788
YF2025_173	99.649	83.333	99.614	99.532	98.361	77.079	74.514	1.662
YF2025_174	99.793	95.833	99.785	99.715	98.809	77.384	75.017	1.657
YF2025_175	99.838	91.667	99.82	99.735	98.921	77.293	77.039	1.851
YF2025_176	98.984	83.333	98.95	98.83	97.852	77.058	76.195	1.778
YF2025_177	99.649	83.333	99.614	99.522	98.443	76.916	72.98	1.676
YF2025_178	99.658	79.167	99.614	99.552	98.371	76.926	74.981	1.7
YF2025_179	99.082	75	99.031	98.921	97.873	77.099	74.875	1.718
YF2025_180	99.919	95.833	99.91	99.868	99.002	76.926	74.751	2.253
YF2025_181	99.892	83.333	99.856	99.817	98.83	77.415	75.915	2.295
YF2025_182	99.73	83.333	99.695	99.593	98.514	77.038	73.575	2.159
YF2025_183	99.883	83.333	99.847	99.807	98.809	77.639	74.881	2.051
YF2025_184	99.784	91.667	99.767	99.715	98.728	77.547	73.728	1.876
YF2025_185	99.793	95.833	99.785	99.695	98.83	77.486	75.492	1.909
YF2025_186	99.91	95.833	99.901	99.847	98.972	77.313	73.737	1.917
YF2025_187	99.811	95.833	99.803	99.695	98.911	77.812	75.05	2.014
YF2025_188	99.757	95.833	99.749	99.644	98.3	76.316	76.006	1.604
YF2025_189	99.757	95.833	99.749	99.674	98.667	77.16	76.797	1.675
YF2025_190	99.91	95.833	99.901	99.847	98.952	77.394	78.266	1.692
YF2025_191	99.757	95.833	99.749	99.684	98.697	77.547	77.967	1.692
YF2025_192	99.838	83.333	99.803	99.735	98.616	77.221	78.098	1.726
YF2025_193	99.649	83.333	99.614	99.491	98.249	77.303	75.919	1.629
YF2025_194	99.649	83.333	99.614	99.522	98.473	77.537	76.755	1.702
YF2025_195	99.838	83.333	99.803	99.715	98.809	77.364	77.433	1.824
YF2025_196	99.631	83.333	99.596	99.511	98.463	77.456	75.841	1.745
YF2025_197	99.784	95.833	99.776	99.715	98.728	77.659	76.972	1.69
YF2025_198	99.676	83.333	99.641	99.552	98.28	76.712	73.731	1.619
YF2025_199	99.937	87.5	99.91	99.888	98.544	77.038	70.589	1.548
Average	0.993662	0.854061	0.993363	0.992615	0.980283	0.766126	0.748394	0.0179449

## Sheet: Supplemental Table 3
SUPPLEMENTAL TABLE 3: Genetic diversity indicators of the 199 tomato varieties using the GenoBaits Tomato 10K panel
ID	MAF	PIC	Ao	Ae	Ho	He
SL2.40ch00_38272	0	0	1	1	0	0
SL2.40ch00_395150	0	0	1	1	0	0
SL2.40ch00_552426	0	0	1	1	0	0
SL2.40ch00_575294	0.0129	0.0251	2	1.0261	0	0.02547
SL2.40ch00_1148019	0.0129	0.0252	2	1.0262	0	0.02555
SL2.40ch00_1149065	0.0129	0.0251	2	1.0261	0	0.02547
SL2.40ch00_1316921	0	0	1	1	0	0
SL2.40ch00_1478433	0	0	1	1	0	0
SL2.40ch00_1640156	0	0	1	1	0	0
SL2.40ch00_1882879	0	0	1	1	0	0
SL2.40ch00_2514129	0	0	1	1	0	0
SL2.40ch00_2632163	0	0	1	1	0	0
SL2.40ch00_2920230	0	0	1	1	0	0
SL2.40ch00_3038938	0	0	1	1	0	0
SL2.40ch00_3663463	0	0	1	1	0	0
SL2.40ch00_4315432	0.4242	0.3692	2	1.9551	0.2161	0.4885
SL2.40ch00_4315539	0.4242	0.3692	2	1.9551	0.2161	0.4885
SL2.40ch00_4669048	0	0	1	1	0	0
SL2.40ch00_4845159	0	0	1	1	0	0
SL2.40ch00_5059504	0	0	1	1	0	0
SL2.40ch00_5273193	0	0	1	1	0	0
SL2.40ch00_5777337	0.45	0.3725	2	1.9802	0.1194	0.495
SL2.40ch00_6001165	0	0	1	1	0	0
SL2.40ch00_6227310	0	0	1	1	0	0
SL2.40ch00_6556674	0.0081	0.0159	2	1.0163	0.003226	0.016
SL2.40ch00_6691885	0.0016	0.0032	2	1.0032	0.003226	0.003221
SL2.40ch00_6692552	0	0	1	1	0	0
SL2.40ch00_6710340	0	0	1	1	0	0
SL2.40ch00_6721023	0.0016	0.0032	2	1.0032	0.003226	0.003221
SL2.40ch00_6936291	0	0	1	1	0	0
SL2.40ch00_6937582	0	0	1	1	0	0
SL2.40ch00_7000408	0	0	1	1	0	0
SL2.40ch00_7223247	0	0	1	1	0	0
SL2.40ch00_7608820	0	0	1	1	0	0
SL2.40ch00_7802063	0	0	1	1	0	0
SL2.40ch00_8004099	0	0	1	1	0	0
SL2.40ch00_8491295	0.0129	0.0251	2	1.0261	0	0.02547
SL2.40ch00_8774543	0.4532	0.3728	2	1.9826	0.04194	0.4956
SL2.40ch00_8777742	0.3565	0.3535	2	1.8477	0.03548	0.4588
SL2.40ch00_8783734	0.4548	0.373	2	1.9838	0.03871	0.4959
SL2.40ch00_8821485	0	0	1	1	0	0
SL2.40ch00_9255185	0	0	1	1	0	0
SL2.40ch00_9409769	0	0	1	1	0	0
SL2.40ch00_10214099	0	0	1	1	0	0
SL2.40ch00_10801097	0	0	1	1	0	0
SL2.40ch00_11005490	0	0	1	1	0	0
SL2.40ch00_11200899	0	0	1	1	0	0
SL2.40ch00_11815419	0	0	1	1	0	0
SL2.40ch00_12004354	0	0	1	1	0	0
SL2.40ch00_12212216	0	0	1	1	0	0
SL2.40ch00_12431444	0.4887	0.3749	2	1.999	0.08065	0.4997
SL2.40ch00_12436764	0.2968	0.3303	2	1.7164	0.4581	0.4174
SL2.40ch00_12609729	0.0806	0.1373	2	1.1741	0.03871	0.1483
SL2.40ch00_13000535	0	0	1	1	0	0
SL2.40ch00_13215857	0	0	1	1	0	0
SL2.40ch00_13817068	0	0	1	1	0	0
SL2.40ch00_14419310	0	0	1	1	0	0
SL2.40ch00_14656171	0	0	1	1	0	0
SL2.40ch00_14805081	0	0	1	1	0	0
SL2.40ch00_15060935	0.3371	0.3471	2	1.8081	0.1323	0.4469
SL2.40ch00_15176191	0.229	0.2908	2	1.546	0.06452	0.3532
SL2.40ch00_15414253	0.0032	0.0064	2	1.0065	0	0.006431
SL2.40ch00_15414590	0.0032	0.0064	2	1.0065	0	0.006431
SL2.40ch00_15603055	0	0	1	1	0	0
SL2.40ch00_16135133	0.2919	0.328	2	1.7048	0.1129	0.4134
SL2.40ch00_16135439	0.2919	0.328	2	1.7048	0.1129	0.4134
SL2.40ch00_16135674	0	0	1	1	0	0
SL2.40ch00_16211262	0	0	1	1	0	0
SL2.40ch00_16728330	0	0	1	1	0	0
SL2.40ch00_16728405	0.4129	0.3673	2	1.9411	0.1097	0.4848
SL2.40ch00_16728521	0.2258	0.2885	2	1.5376	0.09032	0.3496
SL2.40ch00_16728550	0.4129	0.3673	2	1.9411	0.1097	0.4848
SL2.40ch00_16968492	0.1726	0.2448	2	1.3998	0.06129	0.2856
SL2.40ch00_17002006	0	0	1	1	0	0
SL2.40ch00_17231939	0	0	1	1	0	0
SL2.40ch00_17764510	0	0	1	1	0	0
SL2.40ch00_18403679	0	0	1	1	0	0
SL2.40ch00_18607219	0	0	1	1	0	0
SL2.40ch00_19210794	0	0	1	1	0	0
SL2.40ch00_19699014	0.4629	0.3736	2	1.9891	0.1	0.4972
SL2.40ch00_20002371	0	0	1	1	0	0
SL2.40ch00_20273055	0	0	1	1	0	0
SL2.40ch00_20274286	0.021	0.0402	2	1.0428	0.003226	0.04106
SL2.40ch00_20275080	0.0113	0.0221	2	1.0228	0.003226	0.02233
SL2.40ch00_20415629	0	0	1	1	0	0
SL2.40ch00_20822063	0	0	1	1	0	0
SL2.40ch00_21201757	0	0	1	1	0	0
SL2.40ch00_21643600	0	0	1	1	0	0
SL2.40ch01_45434	0.3258	0.3428	2	1.7835	0.1097	0.4393
SL2.40ch01_47132	0.1161	0.1842	2	1.2583	0.06452	0.2053
SL2.40ch01_192109	0.2242	0.2874	2	1.5334	0.1065	0.3479
SL2.40ch01_241895	0.2242	0.2874	2	1.5334	0.1129	0.3479
SL2.40ch01_259974	0.1645	0.2371	2	1.3791	0.07097	0.2749
SL2.40ch01_299550	0.1899	0.2604	2	1.4445	0.08766	0.3077
SL2.40ch01_299696	0.4304	0.3701	2	1.962	0.1294	0.4903
SL2.40ch01_301597	0.4306	0.3701	2	1.9622	0.1387	0.4904
SL2.40ch01_301603	0.4306	0.3701	2	1.9622	0.1387	0.4904
SL2.40ch01_303076	0.4306	0.3701	2	1.9622	0.1323	0.4904
SL2.40ch01_303202	0.4306	0.3701	2	1.9622	0.1323	0.4904
SL2.40ch01_303271	0.1871	0.2579	2	1.4372	0.08387	0.3042
SL2.40ch01_303447	0.4306	0.3701	2	1.9622	0.1323	0.4904
SL2.40ch01_303768	0.1877	0.2584	2	1.4387	0.08414	0.3049
SL2.40ch01_310894	0.2419	0.2995	2	1.5793	0.1419	0.3668
SL2.40ch01_324852	0.398	0.3644	2	1.9201	0.1118	0.4792
SL2.40ch01_336495	0.2419	0.2995	2	1.5793	0.1419	0.3668
SL2.40ch01_338651	0.2419	0.2995	2	1.5793	0.1419	0.3668
SL2.40ch01_348201	0.4419	0.3716	2	1.9734	0.1742	0.4933
SL2.40ch01_420204	0.4177	0.3681	2	1.9473	0.171	0.4865
SL2.40ch01_482660	0.4548	0.373	2	1.9838	0.1613	0.4959
SL2.40ch01_505722	0.0129	0.0251	2	1.0261	0.006452	0.02547
SL2.40ch01_534448	0.4351	0.3707	2	1.9668	0.1494	0.4916
SL2.40ch01_541692	0.4205	0.3686	2	1.9506	0.1396	0.4873
SL2.40ch01_568616	0.1726	0.2448	2	1.3998	0.1	0.2856
SL2.40ch01_663658	0.4145	0.3676	2	1.9432	0.1452	0.4854
SL2.40ch01_669686	0.3274	0.3434	2	1.7871	0.1581	0.4404
SL2.40ch01_678452	0.4113	0.367	2	1.939	0.1387	0.4843
SL2.40ch01_730154	0.1634	0.2361	2	1.3764	0.09385	0.2734
SL2.40ch01_809892	0.2565	0.3086	2	1.6165	0.1581	0.3814
SL2.40ch01_853700	0.1435	0.2157	2	1.3261	0.07419	0.2459
SL2.40ch01_859321	0	0	1	1	0	0
SL2.40ch01_876224	0.2468	0.3027	2	1.5917	0.1387	0.3718
SL2.40ch01_890916	0	0	1	1	0	0
SL2.40ch01_906718	0.4323	0.3704	2	1.9639	0.1613	0.4908
SL2.40ch01_986514	0.2323	0.293	2	1.5543	0.1355	0.3566
SL2.40ch01_1086886	0.0226	0.0432	2	1.0462	0.0129	0.04414
SL2.40ch01_1097091	0.3597	0.3545	2	1.854	0.1645	0.4606
SL2.40ch01_1116398	0.3129	0.3375	2	1.7544	0.1677	0.43
SL2.40ch01_1118868	0.178	0.2498	2	1.4137	0.09061	0.2926
SL2.40ch01_1183331	0.3842	0.3612	2	1.8982	0.1309	0.4732
SL2.40ch01_1335666	0.1781	0.2499	2	1.414	0.06863	0.2928
SL2.40ch01_1337767	0.1871	0.2579	2	1.4372	0.03871	0.3042
SL2.40ch01_1367023	0.1806	0.2522	2	1.4205	0.03871	0.296
SL2.40ch01_1390843	0	0	1	1	0	0
SL2.40ch01_1470863	0.4129	0.3673	2	1.9411	0.1097	0.4848
SL2.40ch01_1473141	0.2273	0.2896	2	1.5414	0.08442	0.3512
SL2.40ch01_1508203	0.0258	0.049	2	1.0529	0	0.05028
SL2.40ch01_1511380	0.1742	0.2463	2	1.4039	0.05161	0.2877
SL2.40ch01_1518000	0	0	1	1	0	0
SL2.40ch01_1524332	0.1742	0.2463	2	1.4039	0.05161	0.2877
SL2.40ch01_1550721	0.1968	0.2661	2	1.4622	0.07097	0.3161
SL2.40ch01_1558574	0.1758	0.2478	2	1.408	0.04839	0.2898
SL2.40ch01_1577389	0.0795	0.1357	2	1.1716	0.02922	0.1464
SL2.40ch01_1577468	0.2613	0.3115	2	1.6288	0.07742	0.386
SL2.40ch01_1578042	0.0984	0.1617	2	1.2157	0.04194	0.1774
SL2.40ch01_1599857	0.1677	0.2402	2	1.3874	0.04516	0.2792
SL2.40ch01_1603878	0.1677	0.2402	2	1.3874	0.04516	0.2792
SL2.40ch01_1605688	0.1677	0.2402	2	1.3874	0.04516	0.2792
SL2.40ch01_1678684	0.171	0.2433	2	1.3956	0.03871	0.2835
SL2.40ch01_1697145	0.1726	0.2448	2	1.3998	0.04194	0.2856
SL2.40ch01_1716824	0.1726	0.2448	2	1.3998	0.04194	0.2856
SL2.40ch01_1801238	0.1774	0.2493	2	1.4122	0.03871	0.2919
SL2.40ch01_1809372	0.179	0.2508	2	1.4163	0.04194	0.294
SL2.40ch01_1820852	0.179	0.2508	2	1.4163	0.04194	0.294
SL2.40ch01_1839741	0.3113	0.3369	2	1.7506	0.09355	0.4288
SL2.40ch01_2043758	0.329	0.3441	2	1.7906	0.1161	0.4415
SL2.40ch01_2063522	0.4694	0.3741	2	1.9925	0.1129	0.4981
SL2.40ch01_2135539	0.0532	0.0957	2	1.1121	0.02903	0.1008
SL2.40ch01_2200864	0.2129	0.279	2	1.5041	0.04516	0.3352
SL2.40ch01_2218177	0.0016	0.0032	2	1.0032	0.003226	0.003221
SL2.40ch01_2229141	0.2129	0.279	2	1.5041	0.04516	0.3352
SL2.40ch01_2255882	0.1145	0.1822	2	1.2544	0.06129	0.2028
SL2.40ch01_2264379	0.05	0.0905	2	1.105	0.02903	0.095
SL2.40ch01_2288459	0.2081	0.2752	2	1.4915	0.04194	0.3295
SL2.40ch01_2311523	0.2177	0.2826	2	1.5167	0.04194	0.3407
SL2.40ch01_2311631	0.1065	0.1721	2	1.2349	0.06452	0.1902
SL2.40ch01_2311760	0.1081	0.1742	2	1.2388	0.06129	0.1928
SL2.40ch01_2343319	0.4371	0.371	2	1.9688	0.1065	0.4921
SL2.40ch01_2371872	0.1081	0.1742	2	1.2388	0.06774	0.1928
SL2.40ch01_2373149	0.4984	0.375	2	2	0.8226	0.5
SL2.40ch01_2391920	0.2177	0.2826	2	1.5167	0.04194	0.3407
SL2.40ch01_2395034	0	0	1	1	0	0
SL2.40ch01_2441831	0.3484	0.351	2	1.8316	0.1226	0.454
SL2.40ch01_2442427	0.129	0.1995	2	1.2899	0.07742	0.2248
SL2.40ch01_2444487	0.3484	0.351	2	1.8316	0.1226	0.454
SL2.40ch01_2445620	0.129	0.1995	2	1.2899	0.08387	0.2248
SL2.40ch01_2445920	0.129	0.1995	2	1.2899	0.08387	0.2248
SL2.40ch01_2445949	0.129	0.1995	2	1.2899	0.08387	0.2248
SL2.40ch01_2446381	0.129	0.1995	2	1.2899	0.08387	0.2248
SL2.40ch01_2446456	0	0	1	1	0	0
SL2.40ch01_2446525	0.129	0.1995	2	1.2899	0.08387	0.2248
SL2.40ch01_2446729	0.129	0.1995	2	1.2899	0.08387	0.2248
SL2.40ch01_2458075	0.3419	0.3488	2	1.8183	0.1226	0.45
SL2.40ch01_2463253	0.3403	0.3482	2	1.8149	0.1194	0.449
SL2.40ch01_2465219	0.1306	0.2014	2	1.2939	0.07419	0.2272
SL2.40ch01_2474662	0.2081	0.2752	2	1.4915	0.04194	0.3295
SL2.40ch01_2476121	0.2104	0.277	2	1.4975	0.04531	0.3322
SL2.40ch01_2477609	0.2468	0.3027	2	1.5917	0.1	0.3718
SL2.40ch01_2507736	0.1677	0.2402	2	1.3874	0.05806	0.2792
SL2.40ch01_2554370	0.0597	0.1059	2	1.1264	0.05484	0.1122
SL2.40ch01_2572815	0.179	0.2508	2	1.4163	0.06774	0.294
SL2.40ch01_2574889	0.2371	0.2963	2	1.5668	0.05484	0.3618
SL2.40ch01_2577121	0.0229	0.0437	2	1.0468	0.01961	0.04471
SL2.40ch01_2581713	0.021	0.0402	2	1.0428	0.02258	0.04106
SL2.40ch01_2656743	0.1581	0.2307	2	1.3627	0.05161	0.2662
SL2.40ch01_2687423	0	0	1	1	0	0
SL2.40ch01_2687704	0.1581	0.2307	2	1.3627	0.05161	0.2662
SL2.40ch01_2714312	0	0	1	1	0	0
SL2.40ch01_2730780	0.0484	0.0879	2	1.1014	0.02581	0.09209
SL2.40ch01_2751369	0.1468	0.2191	2	1.3342	0.05484	0.2505
SL2.40ch01_2879156	0.1597	0.2324	2	1.3668	0.05484	0.2684
SL2.40ch01_2955601	0.0823	0.1396	2	1.1778	0.05484	0.151
SL2.40ch01_3003266	0.1065	0.1721	2	1.2349	0.06452	0.1902
SL2.40ch01_3101943	0.1823	0.2537	2	1.4247	0.04839	0.2981
SL2.40ch01_3115489	0.2952	0.3295	2	1.7126	0.1065	0.4161
SL2.40ch01_3123485	0.071	0.1232	2	1.1519	0.04516	0.1319
SL2.40ch01_3123486	0.071	0.1232	2	1.1519	0.04516	0.1319
SL2.40ch01_3173206	0	0	1	1	0	0
SL2.40ch01_3255235	0.1855	0.2565	2	1.433	0.04839	0.3022
SL2.40ch01_3591306	0.1855	0.2565	2	1.433	0.04839	0.3022
SL2.40ch01_3694478	0.0177	0.0342	2	1.0361	0.009677	0.03485
SL2.40ch01_3695749	0.1839	0.2551	2	1.4288	0.05161	0.3001
SL2.40ch01_3842685	0	0	1	1	0	0
SL2.40ch01_3899743	0.1839	0.2551	2	1.4288	0.09032	0.3001
SL2.40ch01_3979171	0.3398	0.348	2	1.8138	0.3236	0.4487
SL2.40ch01_4110709	0.1532	0.2258	2	1.3504	0.07419	0.2595
SL2.40ch01_4124630	0.15	0.2225	2	1.3423	0.06774	0.255
SL2.40ch01_4125662	0.1484	0.2208	2	1.3382	0.06452	0.2527
SL2.40ch01_4217643	0	0	1	1	0	0
SL2.40ch01_4404784	0.1339	0.205	2	1.3019	0.06129	0.2319
SL2.40ch01_4597945	0.1306	0.2014	2	1.2939	0.05484	0.2272
SL2.40ch01_4612542	0	0	1	1	0	0
SL2.40ch01_4612820	0.1327	0.2037	2	1.299	0.05825	0.2302
SL2.40ch01_4668556	0.0597	0.1059	2	1.1264	0.03548	0.1122
SL2.40ch01_4669442	0.1323	0.2032	2	1.2979	0.05806	0.2295
SL2.40ch01_4871337	0	0	1	1	0	0
SL2.40ch01_4940680	0.4806	0.3746	2	1.997	0.09385	0.4992
SL2.40ch01_4948702	0	0	1	1	0	0
SL2.40ch01_5087451	0	0	1	1	0	0
SL2.40ch01_5340027	0	0	1	1	0	0
SL2.40ch01_5346991	0.4726	0.3742	2	1.994	0.1065	0.4985
SL2.40ch01_5364660	0	0	1	1	0	0
SL2.40ch01_5585590	0	0	1	1	0	0
SL2.40ch01_5726521	0	0	1	1	0	0
SL2.40ch01_5823251	0	0	1	1	0	0
SL2.40ch01_6085566	0	0	1	1	0	0
SL2.40ch01_6229659	0.4113	0.367	2	1.939	0.1129	0.4843
SL2.40ch01_6306860	0	0	1	1	0	0
SL2.40ch01_6357406	0	0	1	1	0	0
SL2.40ch01_6622241	0	0	1	1	0	0
SL2.40ch01_6840632	0	0	1	1	0	0
SL2.40ch01_6843787	0.3226	0.3415	2	1.7763	0.05806	0.437
SL2.40ch01_7015360	0	0	1	1	0	0
SL2.40ch01_7044090	0.0777	0.133	2	1.1672	0.03883	0.1433
SL2.40ch01_7229451	0	0	1	1	0	0
SL2.40ch01_7576706	0	0	1	1	0	0
SL2.40ch01_7617086	0	0	1	1	0	0
SL2.40ch01_7886746	0.3161	0.3389	2	1.7618	0.06452	0.4324
SL2.40ch01_8191554	0	0	1	1	0	0
SL2.40ch01_8334055	0	0	1	1	0	0
SL2.40ch01_8426899	0	0	1	1	0	0
SL2.40ch01_8685425	0	0	1	1	0	0
SL2.40ch01_8910113	0	0	1	1	0	0
SL2.40ch01_9322815	0	0	1	1	0	0
SL2.40ch01_9406290	0	0	1	1	0	0
SL2.40ch01_10052530	0	0	1	1	0	0
SL2.40ch01_10209943	0	0	1	1	0	0
SL2.40ch01_10559327	0	0	1	1	0	0
SL2.40ch01_10609673	0	0	1	1	0	0
SL2.40ch01_10831804	0	0	1	1	0	0
SL2.40ch01_11062662	0	0	1	1	0	0
SL2.40ch01_11346517	0	0	1	1	0	0
SL2.40ch01_11535505	0	0	1	1	0	0
SL2.40ch01_11759320	0	0	1	1	0	0
SL2.40ch01_11927861	0	0	1	1	0	0
SL2.40ch01_12458150	0	0	1	1	0	0
SL2.40ch01_12607699	0	0	1	1	0	0
SL2.40ch01_12811096	0	0	1	1	0	0
SL2.40ch01_13153750	0	0	1	1	0	0
SL2.40ch01_13318698	0	0	1	1	0	0
SL2.40ch01_13744782	0	0	1	1	0	0
SL2.40ch01_13824729	0	0	1	1	0	0
SL2.40ch01_14028936	0	0	1	1	0	0
SL2.40ch01_14264430	0	0	1	1	0	0
SL2.40ch01_14532737	0	0	1	1	0	0
SL2.40ch01_14607820	0	0	1	1	0	0
SL2.40ch01_14886482	0	0	1	1	0	0
SL2.40ch01_15586886	0	0	1	1	0	0
SL2.40ch01_15616457	0	0	1	1	0	0
SL2.40ch01_15939538	0	0	1	1	0	0
SL2.40ch01_16023723	0	0	1	1	0	0
SL2.40ch01_16347948	0	0	1	1	0	0
SL2.40ch01_16447317	0	0	1	1	0	0
SL2.40ch01_16608403	0	0	1	1	0	0
SL2.40ch01_16810275	0	0	1	1	0	0
SL2.40ch01_17009921	0	0	1	1	0	0
SL2.40ch01_17259416	0	0	1	1	0	0
SL2.40ch01_17414126	0	0	1	1	0	0
SL2.40ch01_17692301	0	0	1	1	0	0
SL2.40ch01_18036392	0	0	1	1	0	0
SL2.40ch01_18238856	0	0	1	1	0	0
SL2.40ch01_18519338	0.321	0.3409	2	1.7727	0.06129	0.4359
SL2.40ch01_18523311	0	0	1	1	0	0
SL2.40ch01_18659578	0	0	1	1	0	0
SL2.40ch01_18876239	0	0	1	1	0	0
SL2.40ch01_19102396	0	0	1	1	0	0
SL2.40ch01_19489954	0	0	1	1	0	0
SL2.40ch01_19491221	0.3052	0.3342	2	1.7364	0.0974	0.4241
SL2.40ch01_19663975	0	0	1	1	0	0
SL2.40ch01_19840968	0	0	1	1	0	0
SL2.40ch01_20295806	0	0	1	1	0	0
SL2.40ch01_20460723	0	0	1	1	0	0
SL2.40ch01_20668655	0	0	1	1	0	0
SL2.40ch01_21116662	0	0	1	1	0	0
SL2.40ch01_21222266	0	0	1	1	0	0
SL2.40ch01_21445078	0	0	1	1	0	0
SL2.40ch01_21698373	0	0	1	1	0	0
SL2.40ch01_21838515	0	0	1	1	0	0
SL2.40ch01_22213377	0	0	1	1	0	0
SL2.40ch01_22445174	0	0	1	1	0	0
SL2.40ch01_22722670	0	0	1	1	0	0
SL2.40ch01_22980605	0.3194	0.3402	2	1.7691	0.06452	0.4347
SL2.40ch01_23194209	0	0	1	1	0	0
SL2.40ch01_23419028	0	0	1	1	0	0
SL2.40ch01_23813498	0	0	1	1	0	0
SL2.40ch01_24006022	0.321	0.3409	2	1.7727	0.06129	0.4359
SL2.40ch01_24234259	0	0	1	1	0	0
SL2.40ch01_24464044	0	0	1	1	0	0
SL2.40ch01_24619197	0	0	1	1	0	0
SL2.40ch01_24896267	0	0	1	1	0	0
SL2.40ch01_25012084	0	0	1	1	0	0
SL2.40ch01_25239914	0	0	1	1	0	0
SL2.40ch01_25500425	0	0	1	1	0	0
SL2.40ch01_25842123	0	0	1	1	0	0
SL2.40ch01_26023894	0	0	1	1	0	0
SL2.40ch01_26451454	0	0	1	1	0	0
SL2.40ch01_26707268	0	0	1	1	0	0
SL2.40ch01_26851884	0	0	1	1	0	0
SL2.40ch01_26852331	0	0	1	1	0	0
SL2.40ch01_26852478	0	0	1	1	0	0
SL2.40ch01_27064384	0	0	1	1	0	0
SL2.40ch01_27269459	0	0	1	1	0	0
SL2.40ch01_27401748	0	0	1	1	0	0
SL2.40ch01_27611472	0	0	1	1	0	0
SL2.40ch01_27984729	0	0	1	1	0	0
SL2.40ch01_28039722	0	0	1	1	0	0
SL2.40ch01_28445855	0	0	1	1	0	0
SL2.40ch01_28712017	0	0	1	1	0	0
SL2.40ch01_28862559	0	0	1	1	0	0
SL2.40ch01_29061495	0	0	1	1	0	0
SL2.40ch01_29205909	0	0	1	1	0	0
SL2.40ch01_29670515	0	0	1	1	0	0
SL2.40ch01_30010512	0	0	1	1	0	0
SL2.40ch01_30271127	0	0	1	1	0	0
SL2.40ch01_30458085	0	0	1	1	0	0
SL2.40ch01_30733956	0	0	1	1	0	0
SL2.40ch01_30910971	0	0	1	1	0	0
SL2.40ch01_31242812	0	0	1	1	0	0
SL2.40ch01_31579556	0.3194	0.3402	2	1.7691	0.06452	0.4347
SL2.40ch01_31783296	0	0	1	1	0	0
SL2.40ch01_31945126	0	0	1	1	0	0
SL2.40ch01_32010087	0	0	1	1	0	0
SL2.40ch01_32259546	0	0	1	1	0	0
SL2.40ch01_32535761	0	0	1	1	0	0
SL2.40ch01_32711154	0	0	1	1	0	0
SL2.40ch01_32850662	0	0	1	1	0	0
SL2.40ch01_33007165	0	0	1	1	0	0
SL2.40ch01_33249524	0	0	1	1	0	0
SL2.40ch01_33683757	0	0	1	1	0	0
SL2.40ch01_33906385	0	0	1	1	0	0
SL2.40ch01_34110212	0	0	1	1	0	0
SL2.40ch01_34244923	0	0	1	1	0	0
SL2.40ch01_34459065	0	0	1	1	0	0
SL2.40ch01_34714135	0	0	1	1	0	0
SL2.40ch01_34816653	0.3172	0.3393	2	1.7641	0.06472	0.4331
SL2.40ch01_35307322	0	0	1	1	0	0
SL2.40ch01_35475846	0	0	1	1	0	0
SL2.40ch01_35649533	0	0	1	1	0	0
SL2.40ch01_35649562	0	0	1	1	0	0
SL2.40ch01_35846062	0	0	1	1	0	0
SL2.40ch01_36042425	0	0	1	1	0	0
SL2.40ch01_36430886	0	0	1	1	0	0
SL2.40ch01_36629162	0	0	1	1	0	0
SL2.40ch01_37030746	0	0	1	1	0	0
SL2.40ch01_37211700	0	0	1	1	0	0
SL2.40ch01_37531778	0.3252	0.3426	2	1.7823	0.06796	0.4389
SL2.40ch01_37548404	0	0	1	1	0	0
SL2.40ch01_37641524	0	0	1	1	0	0
SL2.40ch01_38118538	0.321	0.3409	2	1.7727	0.06774	0.4359
SL2.40ch01_38118752	0	0	1	1	0	0
SL2.40ch01_38274943	0.3129	0.3375	2	1.7544	0.09032	0.43
SL2.40ch01_38276275	0.3204	0.3407	2	1.7714	0.05825	0.4355
SL2.40ch01_38321555	0	0	1	1	0	0
SL2.40ch01_38413968	0	0	1	1	0	0
SL2.40ch01_39141802	0	0	1	1	0	0
SL2.40ch01_39204001	0	0	1	1	0	0
SL2.40ch01_39454624	0	0	1	1	0	0
SL2.40ch01_39610211	0	0	1	1	0	0
SL2.40ch01_39801330	0	0	1	1	0	0
SL2.40ch01_40001582	0	0	1	1	0	0
SL2.40ch01_40212854	0	0	1	1	0	0
SL2.40ch01_40414606	0	0	1	1	0	0
SL2.40ch01_40682991	0	0	1	1	0	0
SL2.40ch01_40683681	0	0	1	1	0	0
SL2.40ch01_40909901	0	0	1	1	0	0
SL2.40ch01_41047991	0	0	1	1	0	0
SL2.40ch01_41205095	0	0	1	1	0	0
SL2.40ch01_41531522	0	0	1	1	0	0
SL2.40ch01_41664674	0	0	1	1	0	0
SL2.40ch01_41869529	0	0	1	1	0	0
SL2.40ch01_41869916	0	0	1	1	0	0
SL2.40ch01_42041642	0	0	1	1	0	0
SL2.40ch01_42200119	0	0	1	1	0	0
SL2.40ch01_42528683	0	0	1	1	0	0
SL2.40ch01_43026962	0	0	1	1	0	0
SL2.40ch01_43563327	0	0	1	1	0	0
SL2.40ch01_43618103	0.3068	0.3349	2	1.7402	0.1006	0.4254
SL2.40ch01_43958651	0	0	1	1	0	0
SL2.40ch01_44046426	0	0	1	1	0	0
SL2.40ch01_44226202	0	0	1	1	0	0
SL2.40ch01_44424855	0	0	1	1	0	0
SL2.40ch01_44621485	0	0	1	1	0	0
SL2.40ch01_44862170	0	0	1	1	0	0
SL2.40ch01_45011879	0	0	1	1	0	0
SL2.40ch01_45228613	0	0	1	1	0	0
SL2.40ch01_45574976	0	0	1	1	0	0
SL2.40ch01_45866708	0	0	1	1	0	0
SL2.40ch01_46195561	0	0	1	1	0	0
SL2.40ch01_46363259	0	0	1	1	0	0
SL2.40ch01_46498051	0	0	1	1	0	0
SL2.40ch01_46551964	0	0	1	1	0	0
SL2.40ch01_46712074	0	0	1	1	0	0
SL2.40ch01_46995737	0.3177	0.3396	2	1.7654	0.06129	0.4336
SL2.40ch01_47015575	0	0	1	1	0	0
SL2.40ch01_47269988	0	0	1	1	0	0
SL2.40ch01_47400584	0	0	1	1	0	0
SL2.40ch01_47605202	0	0	1	1	0	0
SL2.40ch01_47929046	0	0	1	1	0	0
SL2.40ch01_47969450	0.0742	0.1279	2	1.1593	0.03871	0.1374
SL2.40ch01_48173287	0.3194	0.3402	2	1.7691	0.05806	0.4347
SL2.40ch01_48290756	0	0	1	1	0	0
SL2.40ch01_48526964	0.3032	0.3333	2	1.7318	0.1032	0.4226
SL2.40ch01_48656970	0	0	1	1	0	0
SL2.40ch01_48834883	0	0	1	1	0	0
SL2.40ch01_49192308	0	0	1	1	0	0
SL2.40ch01_49300549	0.3177	0.3396	2	1.7654	0.06129	0.4336
SL2.40ch01_49449705	0	0	1	1	0	0
SL2.40ch01_49727878	0	0	1	1	0	0
SL2.40ch01_49888798	0	0	1	1	0	0
SL2.40ch01_50104460	0	0	1	1	0	0
SL2.40ch01_50416416	0	0	1	1	0	0
SL2.40ch01_50765599	0	0	1	1	0	0
SL2.40ch01_50861832	0	0	1	1	0	0
SL2.40ch01_51012535	0	0	1	1	0	0
SL2.40ch01_51270739	0	0	1	1	0	0
SL2.40ch01_51437189	0	0	1	1	0	0
SL2.40ch01_51708790	0.322	0.3413	2	1.7751	0.05502	0.4366
SL2.40ch01_51857141	0	0	1	1	0	0
SL2.40ch01_52029961	0	0	1	1	0	0
SL2.40ch01_52336702	0.3194	0.3402	2	1.7691	0.06452	0.4347
SL2.40ch01_52336736	0	0	1	1	0	0
SL2.40ch01_52414392	0	0	1	1	0	0
SL2.40ch01_52731583	0	0	1	1	0	0
SL2.40ch01_52746845	0.3161	0.3389	2	1.7618	0.06452	0.4324
SL2.40ch01_52953947	0.3177	0.3396	2	1.7654	0.06129	0.4336
SL2.40ch01_53078308	0	0	1	1	0	0
SL2.40ch01_53268441	0	0	1	1	0	0
SL2.40ch01_53419340	0	0	1	1	0	0
SL2.40ch01_53611450	0	0	1	1	0	0
SL2.40ch01_53985034	0	0	1	1	0	0
SL2.40ch01_54009283	0	0	1	1	0	0
SL2.40ch01_54279301	0	0	1	1	0	0
SL2.40ch01_54508769	0	0	1	1	0	0
SL2.40ch01_54788473	0	0	1	1	0	0
SL2.40ch01_54823635	0.3172	0.3393	2	1.7641	0.05825	0.4331
SL2.40ch01_55046845	0	0	1	1	0	0
SL2.40ch01_55212254	0	0	1	1	0	0
SL2.40ch01_55576360	0	0	1	1	0	0
SL2.40ch01_55632988	0	0	1	1	0	0
SL2.40ch01_55956170	0.3194	0.3402	2	1.7691	0.05806	0.4347
SL2.40ch01_56025039	0	0	1	1	0	0
SL2.40ch01_56202252	0	0	1	1	0	0
SL2.40ch01_56519922	0	0	1	1	0	0
SL2.40ch01_56522504	0	0	1	1	0	0
SL2.40ch01_56642039	0	0	1	1	0	0
SL2.40ch01_56996737	0	0	1	1	0	0
SL2.40ch01_57066163	0	0	1	1	0	0
SL2.40ch01_57647740	0	0	1	1	0	0
SL2.40ch01_57854572	0.3048	0.334	2	1.7356	0.1065	0.4238
SL2.40ch01_58002095	0	0	1	1	0	0
SL2.40ch01_58342063	0	0	1	1	0	0
SL2.40ch01_58458767	0	0	1	1	0	0
SL2.40ch01_58787733	0	0	1	1	0	0
SL2.40ch01_58827480	0	0	1	1	0	0
SL2.40ch01_59181122	0	0	1	1	0	0
SL2.40ch01_59255792	0	0	1	1	0	0
SL2.40ch01_59384176	0	0	1	1	0	0
SL2.40ch01_60134177	0	0	1	1	0	0
SL2.40ch01_60364930	0	0	1	1	0	0
SL2.40ch01_60654592	0	0	1	1	0	0
SL2.40ch01_60821980	0	0	1	1	0	0
SL2.40ch01_60848526	0	0	1	1	0	0
SL2.40ch01_61036566	0	0	1	1	0	0
SL2.40ch01_61478405	0	0	1	1	0	0
SL2.40ch01_61724919	0	0	1	1	0	0
SL2.40ch01_61725342	0.321	0.3409	2	1.7727	0.06774	0.4359
SL2.40ch01_61733174	0	0	1	1	0	0
SL2.40ch01_61833284	0	0	1	1	0	0
SL2.40ch01_62161144	0	0	1	1	0	0
SL2.40ch01_62269009	0.321	0.3409	2	1.7727	0.06774	0.4359
SL2.40ch01_62357642	0	0	1	1	0	0
SL2.40ch01_62494428	0	0	1	1	0	0
SL2.40ch01_62757461	0	0	1	1	0	0
SL2.40ch01_62812605	0	0	1	1	0	0
SL2.40ch01_62982330	0	0	1	1	0	0
SL2.40ch01_63687059	0	0	1	1	0	0
SL2.40ch01_63811624	0	0	1	1	0	0
SL2.40ch01_64053224	0	0	1	1	0	0
SL2.40ch01_64262889	0	0	1	1	0	0
SL2.40ch01_64526209	0	0	1	1	0	0
SL2.40ch01_64634753	0.3323	0.3453	2	1.7977	0.06452	0.4437
SL2.40ch01_64684744	0.3113	0.3369	2	1.7506	0.0871	0.4288
SL2.40ch01_64981929	0	0	1	1	0	0
SL2.40ch01_65156027	0	0	1	1	0	0
SL2.40ch01_65227844	0	0	1	1	0	0
SL2.40ch01_65899437	0	0	1	1	0	0
SL2.40ch01_66149134	0.071	0.1232	2	1.1519	0.03226	0.1319
SL2.40ch01_66455873	0	0	1	1	0	0
SL2.40ch01_66643933	0	0	1	1	0	0
SL2.40ch01_66644012	0	0	1	1	0	0
SL2.40ch01_66946369	0.3323	0.3453	2	1.7977	0.05806	0.4437
SL2.40ch01_67037778	0.3371	0.3471	2	1.8081	0.05484	0.4469
SL2.40ch01_67366372	0.321	0.3409	2	1.7727	0.06129	0.4359
SL2.40ch01_67409900	0	0	1	1	0	0
SL2.40ch01_67484116	0	0	1	1	0	0
SL2.40ch01_67740131	0	0	1	1	0	0
SL2.40ch01_67740717	0	0	1	1	0	0
SL2.40ch01_67801048	0	0	1	1	0	0
SL2.40ch01_67855513	0.3355	0.3465	2	1.8046	0.1097	0.4459
SL2.40ch01_68105119	0	0	1	1	0	0
SL2.40ch01_68232912	0.1909	0.2612	2	1.4471	0.07767	0.309
SL2.40ch01_68270005	0	0	1	1	0	0
SL2.40ch01_68481508	0	0	1	1	0	0
SL2.40ch01_68673362	0	0	1	1	0	0
SL2.40ch01_68747882	0.129	0.1995	2	1.2899	0.03226	0.2248
SL2.40ch01_68772808	0	0	1	1	0	0
SL2.40ch01_68772978	0	0	1	1	0	0
SL2.40ch01_68774980	0.2871	0.3256	2	1.693	0.07742	0.4093
SL2.40ch01_68904199	0	0	1	1	0	0
SL2.40ch01_68944253	0	0	1	1	0	0
SL2.40ch01_69046367	0	0	1	1	0	0
SL2.40ch01_69077342	0	0	1	1	0	0
SL2.40ch01_69077812	0	0	1	1	0	0
SL2.40ch01_69168820	0	0	1	1	0	0
SL2.40ch01_69231690	0.0939	0.1556	2	1.2049	0.01942	0.1701
SL2.40ch01_69333877	0.0935	0.1552	2	1.2042	0.01935	0.1696
SL2.40ch01_69456866	0	0	1	1	0	0
SL2.40ch01_69459986	0.0919	0.153	2	1.2004	0.02258	0.167
SL2.40ch01_69570028	0.0194	0.0372	2	1.0395	0.03871	0.03796
SL2.40ch01_69657201	0.4177	0.3681	2	1.9473	0.1065	0.4865
SL2.40ch01_69658001	0.3226	0.3415	2	1.7763	0.09032	0.437
SL2.40ch01_69685040	0.0242	0.0461	2	1.0496	0.02258	0.04722
SL2.40ch01_69750028	0.0919	0.153	2	1.2004	0.02258	0.167
SL2.40ch01_69750774	0.3177	0.3396	2	1.7654	0.08065	0.4336
SL2.40ch01_69940340	0	0	1	1	0	0
SL2.40ch01_70092344	0.0016	0.0032	2	1.0032	0.003226	0.003221
SL2.40ch01_70104358	0	0	1	1	0	0
SL2.40ch01_70221328	0	0	1	1	0	0
SL2.40ch01_70262679	0.0048	0.0096	2	1.0097	0.009677	0.009631
SL2.40ch01_70262715	0.0048	0.0096	2	1.0097	0.009677	0.009631
SL2.40ch01_70364448	0.0048	0.0096	2	1.0097	0.009677	0.009631
SL2.40ch01_70427671	0.0048	0.0096	2	1.0097	0.009677	0.009631
SL2.40ch01_70520733	0.0081	0.0159	2	1.0163	0.009677	0.016
SL2.40ch01_70579788	0.0065	0.0127	2	1.013	0.006452	0.01282
SL2.40ch01_70652831	0.1466	0.2189	2	1.3337	0.06515	0.2502
SL2.40ch01_70681256	0	0	1	1	0	0
SL2.40ch01_70866325	0	0	1	1	0	0
SL2.40ch01_70868364	0	0	1	1	0	0
SL2.40ch01_70953609	0	0	1	1	0	0
SL2.40ch01_70997065	0	0	1	1	0	0
SL2.40ch01_71011308	0	0	1	1	0	0
SL2.40ch01_71087799	0.0742	0.1279	2	1.1593	0.02581	0.1374
SL2.40ch01_71090565	0.4194	0.3684	2	1.9493	0.1032	0.487
SL2.40ch01_71090567	0.4194	0.3684	2	1.9493	0.1032	0.487
SL2.40ch01_71186551	0.1355	0.2068	2	1.3059	0.03871	0.2343
SL2.40ch01_71215963	0	0	1	1	0	0
SL2.40ch01_71246984	0.4531	0.3728	2	1.9825	0.0712	0.4956
SL2.40ch01_71255999	0	0	1	1	0	0
SL2.40ch01_71257441	0	0	1	1	0	0
SL2.40ch01_71423651	0.0016	0.0032	2	1.0032	0.003226	0.003221
SL2.40ch01_71437447	0	0	1	1	0	0
SL2.40ch01_71476848	0.4855	0.3748	2	1.9983	0.1065	0.4996
SL2.40ch01_71478333	0	0	1	1	0	0
SL2.40ch01_71515099	0.4694	0.3741	2	1.9925	0.1194	0.4981
SL2.40ch01_71642348	0.0016	0.0032	2	1.0032	0.003226	0.003221
SL2.40ch01_71733186	0	0	1	1	0	0
SL2.40ch01_71733693	0.3323	0.3453	2	1.7977	0.05806	0.4437
SL2.40ch01_71734357	0.3339	0.3459	2	1.8012	0.06129	0.4448
SL2.40ch01_71755560	0.3339	0.3459	2	1.8012	0.06129	0.4448
SL2.40ch01_71756223	0.3306	0.3447	2	1.7942	0.06129	0.4426
SL2.40ch01_71840114	0.0016	0.0032	2	1.0032	0.003226	0.003221
SL2.40ch01_71840125	0.0016	0.0032	2	1.0032	0.003226	0.003221
SL2.40ch01_71904982	0.1935	0.2634	2	1.4539	0.05161	0.3122
SL2.40ch01_71905466	0	0	1	1	0	0
SL2.40ch01_71945985	0	0	1	1	0	0
SL2.40ch01_72071107	0	0	1	1	0	0
SL2.40ch01_72268450	0	0	1	1	0	0
SL2.40ch01_72268963	0	0	1	1	0	0
SL2.40ch01_72367833	0	0	1	1	0	0
SL2.40ch01_72528470	0	0	1	1	0	0
SL2.40ch01_72528579	0.4323	0.3704	2	1.9639	0.07742	0.4908
SL2.40ch01_72654512	0.4323	0.3704	2	1.9639	0.07742	0.4908
SL2.40ch01_72658153	0.4306	0.3701	2	1.9622	0.08065	0.4904
SL2.40ch01_72658331	0.0048	0.0096	2	1.0097	0.009677	0.009631
SL2.40ch01_72658631	0.0048	0.0096	2	1.0097	0.009677	0.009631
SL2.40ch01_72660604	0.4323	0.3704	2	1.9639	0.07742	0.4908
SL2.40ch01_72695842	0.4323	0.3704	2	1.9639	0.08387	0.4908
SL2.40ch01_72696054	0.4371	0.371	2	1.9688	0.07419	0.4921
SL2.40ch01_72696613	0.4355	0.3708	2	1.9672	0.07742	0.4917
SL2.40ch01_72697146	0.4355	0.3708	2	1.9672	0.07742	0.4917
SL2.40ch01_72705446	0.3645	0.356	2	1.8632	0.07742	0.4633
SL2.40ch01_72751622	0	0	1	1	0	0
SL2.40ch01_72754732	0.2097	0.2765	2	1.4957	0.06452	0.3314
SL2.40ch01_72789786	0.2016	0.2701	2	1.4748	0.08065	0.3219
SL2.40ch01_72800389	0.221	0.285	2	1.525	0.07419	0.3443
SL2.40ch01_72889943	0.1565	0.2291	2	1.3586	0.04194	0.2639
SL2.40ch01_72901655	0	0	1	1	0	0
SL2.40ch01_72974337	0.0016	0.0032	2	1.0032	0.003226	0.003221
SL2.40ch01_72995837	0.0016	0.0032	2	1.0032	0.003226	0.003221
SL2.40ch01_73023201	0.3065	0.3347	2	1.7394	0.1032	0.4251
SL2.40ch01_73023316	0.3048	0.334	2	1.7356	0.1	0.4238
SL2.40ch01_73053329	0.0032	0.0064	2	1.0065	0.006452	0.006431
SL2.40ch01_73053477	0.0032	0.0064	2	1.0065	0.006452	0.006431
SL2.40ch01_73074404	0.3097	0.3362	2	1.7469	0.1032	0.4276
SL2.40ch01_73121261	0.4274	0.3697	2	1.9587	0.08065	0.4895
SL2.40ch01_73147315	0.1613	0.234	2	1.3709	0.07742	0.2706
SL2.40ch01_73147856	0	0	1	1	0	0
SL2.40ch01_73156759	0.0032	0.0064	2	1.0065	0.006452	0.006431
SL2.40ch01_73204085	0.0016	0.0032	2	1.0032	0.003226	0.003221
SL2.40ch01_73222823	0.0016	0.0032	2	1.0032	0.003226	0.003221
SL2.40ch01_73233146	0.0016	0.0032	2	1.0032	0.003226	0.003221
SL2.40ch01_73276749	0.0016	0.0032	2	1.0033	0.003257	0.003252
SL2.40ch01_73314175	0.0016	0.0032	2	1.0032	0.003226	0.003221
SL2.40ch01_73444303	0.3604	0.3547	2	1.8553	0.09091	0.461
SL2.40ch01_73461824	0.0048	0.0096	2	1.0097	0.009677	0.009631
SL2.40ch01_73513461	0.0065	0.0127	2	1.013	0.0129	0.01282
SL2.40ch01_73514481	0.0065	0.0127	2	1.013	0.0129	0.01282
SL2.40ch01_73525004	0.0048	0.0096	2	1.0097	0.009677	0.009631
SL2.40ch01_73773386	0.4258	0.3694	2	1.9569	0.1226	0.489
SL2.40ch01_73880363	0.0016	0.0032	2	1.0032	0.003226	0.003221
SL2.40ch01_73889543	0.0016	0.0032	2	1.0032	0.003226	0.003221
SL2.40ch01_73889891	0.0016	0.0032	2	1.0032	0.003226	0.003221
SL2.40ch01_73918440	0.0016	0.0032	2	1.0032	0.003226	0.003221
SL2.40ch01_74156299	0.0016	0.0032	2	1.0032	0.003226	0.003221
SL2.40ch01_74209205	0.0016	0.0032	2	1.0032	0.003226	0.003221
SL2.40ch01_74273696	0	0	1	1	0	0
SL2.40ch01_74282365	0.0226	0.0432	2	1.0462	0.02581	0.04414
SL2.40ch01_74309818	0	0	1	1	0	0
SL2.40ch01_74313539	0.0081	0.0159	2	1.0163	0.009677	0.016
SL2.40ch01_74314733	0.2677	0.3152	2	1.645	0.1032	0.3921
SL2.40ch01_74315042	0	0	1	1	0	0
SL2.40ch01_74318433	0.0065	0.0127	2	1.013	0.006452	0.01282
SL2.40ch01_74329911	0.0065	0.0128	2	1.013	0.006472	0.01286
SL2.40ch01_74359125	0.2671	0.3149	2	1.6434	0.1107	0.3915
SL2.40ch01_74360513	0.2726	0.3179	2	1.6572	0.1129	0.3966
SL2.40ch01_74360839	0.271	0.317	2	1.6531	0.1097	0.3951
SL2.40ch01_74361537	0.0016	0.0032	2	1.0032	0.003226	0.003221
SL2.40ch01_74445498	0.0097	0.019	2	1.0195	0.0129	0.01917
SL2.40ch01_74464953	0.0065	0.0127	2	1.013	0.006452	0.01282
SL2.40ch01_74483269	0.4371	0.371	2	1.9688	0.1645	0.4921
SL2.40ch01_74483423	0.0016	0.0032	2	1.0032	0.003226	0.003221
SL2.40ch01_74515538	0.45	0.3725	2	1.9802	0.1516	0.495
SL2.40ch01_74515587	0.4452	0.372	2	1.9762	0.1548	0.494
SL2.40ch01_74602284	0.0065	0.0128	2	1.013	0.006472	0.01286
SL2.40ch01_74643367	0.0032	0.0064	2	1.0065	0	0.006431
SL2.40ch01_74845407	0.0097	0.019	2	1.0196	0	0.01923
SL2.40ch01_74847813	0.4401	0.3714	2	1.9717	0.1489	0.4928
SL2.40ch01_74998369	0.0016	0.0032	2	1.0032	0.003226	0.003221
SL2.40ch01_75045747	0.2742	0.3188	2	1.6612	0.1032	0.398
SL2.40ch01_75052458	0.0016	0.0032	2	1.0033	0.003247	0.003241
SL2.40ch01_75177475	0.0016	0.0032	2	1.0032	0.003226	0.003221
SL2.40ch01_75198899	0.2323	0.293	2	1.5543	0.07742	0.3566
SL2.40ch01_75198972	0.2323	0.293	2	1.5543	0.07742	0.3566
SL2.40ch01_75208301	0	0	1	1	0	0
SL2.40ch01_75339980	0.0016	0.0032	2	1.0032	0.003226	0.003221
SL2.40ch01_75361969	0.0016	0.0032	2	1.0032	0.003226	0.003221
SL2.40ch01_75450407	0.0016	0.0032	2	1.0032	0.003226	0.003221
SL2.40ch01_75563097	0.1774	0.2493	2	1.4122	0.06452	0.2919
SL2.40ch01_75574486	0.179	0.2508	2	1.4163	0.06129	0.294
SL2.40ch01_75577418	0.1774	0.2493	2	1.4122	0.06452	0.2919
SL2.40ch01_75590384	0.0016	0.0032	2	1.0032	0.003226	0.003221
SL2.40ch01_75689220	0.1952	0.2648	2	1.458	0.07419	0.3141
SL2.40ch01_75702875	0.0016	0.0032	2	1.0032	0.003226	0.003221
SL2.40ch01_75821741	0.3964	0.364	2	1.9177	0.1586	0.4786
SL2.40ch01_75847351	0	0	1	1	0	0
SL2.40ch01_75884761	0.3968	0.3641	2	1.9182	0.1677	0.4787
SL2.40ch01_75971634	0.0016	0.0032	2	1.0032	0.003226	0.003221
SL2.40ch01_76115773	0.0016	0.0032	2	1.0032	0.003226	0.003221
SL2.40ch01_76172303	0.0016	0.0032	2	1.0032	0.003226	0.003221
SL2.40ch01_76353480	0.0016	0.0032	2	1.0032	0.003226	0.003221
SL2.40ch01_76528605	0.0016	0.0032	2	1.0032	0.003226	0.003221
SL2.40ch01_76528719	0.0016	0.0032	2	1.0032	0.003226	0.003221
SL2.40ch01_76528869	0.0016	0.0032	2	1.0032	0.003226	0.003221
SL2.40ch01_76563876	0.0016	0.0032	2	1.0032	0.003226	0.003221
SL2.40ch01_76600120	0	0	1	1	0	0
SL2.40ch01_76600364	0.0016	0.0032	2	1.0032	0.003226	0.003221
SL2.40ch01_76668960	0.0922	0.1534	2	1.2011	0.06796	0.1675
SL2.40ch01_76720008	0.0016	0.0032	2	1.0032	0.003226	0.003221
SL2.40ch01_76737201	0.0016	0.0032	2	1.0032	0.003226	0.003221
SL2.40ch01_76783695	0.4468	0.3722	2	1.9776	0.1323	0.4943
SL2.40ch01_76783882	0	0	1	1	0	0
SL2.40ch01_76888166	0.0016	0.0032	2	1.0032	0.003226	0.003221
SL2.40ch01_76895416	0.25	0.3047	2	1.6	0.1	0.375
SL2.40ch01_76897290	0.2484	0.3037	2	1.5959	0.09677	0.3734
SL2.40ch01_76901865	0.2484	0.3037	2	1.5959	0.09677	0.3734
SL2.40ch01_76901866	0.2742	0.3188	2	1.6612	0.07097	0.398
SL2.40ch01_76905658	0.25	0.3047	2	1.6	0.1	0.375
SL2.40ch01_76910866	0.2468	0.3027	2	1.5917	0.1	0.3718
SL2.40ch01_76958005	0	0	1	1	0	0
SL2.40ch01_76982828	0	0	1	1	0	0
SL2.40ch01_76983479	0	0	1	1	0	0
SL2.40ch01_76985562	0	0	1	1	0	0
SL2.40ch01_77013573	0.0952	0.1574	2	1.208	0.06129	0.1722
SL2.40ch01_77074356	0	0	1	1	0	0
SL2.40ch01_77109832	0.3387	0.3476	2	1.8115	0.07097	0.448
SL2.40ch01_77110743	0.3387	0.3476	2	1.8115	0.07742	0.448
SL2.40ch01_77110771	0.3387	0.3476	2	1.8115	0.07742	0.448
SL2.40ch01_77112401	0.3387	0.3476	2	1.8115	0.07097	0.448
SL2.40ch01_77186473	0	0	1	1	0	0
SL2.40ch01_77314613	0.0597	0.1059	2	1.1264	0.009677	0.1122
SL2.40ch01_77349544	0.1065	0.1721	2	1.2349	0.05806	0.1902
SL2.40ch01_77351578	0.0613	0.1084	2	1.13	0.0129	0.1151
SL2.40ch01_77443158	0.3194	0.3402	2	1.7691	0.09032	0.4347
SL2.40ch01_77468184	0.0613	0.1084	2	1.13	0.0129	0.1151
SL2.40ch01_77574431	0.3016	0.3325	2	1.728	0.09355	0.4213
SL2.40ch01_77578804	0.411	0.367	2	1.9386	0.09709	0.4842
SL2.40ch01_77623458	0.0613	0.1084	2	1.13	0.0129	0.1151
SL2.40ch01_77678263	0.0599	0.1062	2	1.1269	0.009709	0.1126
SL2.40ch01_77680122	0.0597	0.1059	2	1.1264	0.009677	0.1122
SL2.40ch01_77758595	0.0613	0.1084	2	1.13	0.0129	0.1151
SL2.40ch01_77825190	0.0629	0.1109	2	1.1336	0.01613	0.1179
SL2.40ch01_77899985	0.0613	0.1084	2	1.13	0.0129	0.1151
SL2.40ch01_77916027	0.3048	0.334	2	1.7356	0.07419	0.4238
SL2.40ch01_77935539	0.237	0.2963	2	1.5666	0.07792	0.3617
SL2.40ch01_77947036	0	0	1	1	0	0
SL2.40ch01_77958678	0.0065	0.0127	2	1.013	0.006452	0.01282
SL2.40ch01_77958904	0	0	1	1	0	0
SL2.40ch01_77977357	0.0065	0.0127	2	1.013	0.006452	0.01282
SL2.40ch01_77980263	0.0065	0.0127	2	1.013	0.006452	0.01282
SL2.40ch01_78087909	0.0097	0.019	2	1.0195	0.006452	0.01917
SL2.40ch01_78091042	0.0097	0.019	2	1.0195	0.006452	0.01917
SL2.40ch01_78103628	0.0195	0.0375	2	1.0397	0.01299	0.0382
SL2.40ch01_78104068	0	0	1	1	0	0
SL2.40ch01_78114101	0.0097	0.019	2	1.0195	0.006452	0.01917
SL2.40ch01_78136470	0.0097	0.019	2	1.0195	0.006452	0.01917
SL2.40ch01_78158002	0.0097	0.019	2	1.0195	0.006452	0.01917
SL2.40ch01_78177271	0.0097	0.019	2	1.0195	0.006452	0.01917
SL2.40ch01_78214692	0.0097	0.019	2	1.0195	0.006452	0.01917
SL2.40ch01_78283313	0.0129	0.0251	2	1.0261	0.006452	0.02547
SL2.40ch01_78287150	0.0097	0.019	2	1.0195	0.006452	0.01917
SL2.40ch01_78301112	0	0	1	1	0	0
SL2.40ch01_78309987	0.4968	0.375	2	1.9999	0.1484	0.5
SL2.40ch01_78324954	0	0	1	1	0	0
SL2.40ch01_78325159	0.4806	0.3746	2	1.997	0.1548	0.4993
SL2.40ch01_78334394	0.4661	0.3739	2	1.9909	0.1516	0.4977
SL2.40ch01_78337797	0	0	1	1	0	0
SL2.40ch01_78355810	0.0097	0.019	2	1.0195	0.006452	0.01917
SL2.40ch01_78363845	0.0097	0.019	2	1.0195	0.006452	0.01917
SL2.40ch01_78393757	0.0097	0.019	2	1.0195	0.006452	0.01917
SL2.40ch01_78398339	0.4419	0.3716	2	1.9734	0.1355	0.4933
SL2.40ch01_78444210	0.0097	0.019	2	1.0195	0.006452	0.01917
SL2.40ch01_78520189	0.021	0.0402	2	1.0428	0.01613	0.04106
SL2.40ch01_78523440	0.0097	0.019	2	1.0195	0.006452	0.01917
SL2.40ch01_78525073	0.4548	0.373	2	1.9838	0.1419	0.4959
SL2.40ch01_78529631	0.4528	0.3728	2	1.9823	0.1368	0.4955
SL2.40ch01_78530275	0.0097	0.019	2	1.0195	0.006452	0.01917
SL2.40ch01_78584916	0.0097	0.019	2	1.0195	0.006452	0.01917
SL2.40ch01_78632546	0.0097	0.019	2	1.0195	0.006452	0.01917
SL2.40ch01_78693642	0.0097	0.019	2	1.0195	0.006452	0.01917
SL2.40ch01_78736617	0.0016	0.0032	2	1.0032	0.003226	0.003221
SL2.40ch01_78740270	0.0113	0.0221	2	1.0228	0.009677	0.02233
SL2.40ch01_78818632	0.2062	0.2738	2	1.4866	0.08766	0.3273
SL2.40ch01_78826140	0	0	1	1	0	0
SL2.40ch01_78826397	0.0016	0.0032	2	1.0032	0.003226	0.003221
SL2.40ch01_78829181	0.0371	0.0689	2	1.0769	0.009677	0.07144
SL2.40ch01_78843081	0.0371	0.0689	2	1.0769	0.009677	0.07144
SL2.40ch01_78882141	0.2177	0.2826	2	1.5167	0.09355	0.3407
SL2.40ch01_79080511	0	0	1	1	0	0
SL2.40ch01_79094952	0	0	1	1	0	0
SL2.40ch01_79152184	0.0387	0.0717	2	1.0804	0.006452	0.07442
SL2.40ch01_79352485	0.0356	0.0663	2	1.0737	0.006472	0.06866
SL2.40ch01_79463918	0.0355	0.0661	2	1.0735	0.006452	0.06845
SL2.40ch01_79482231	0.0339	0.0633	2	1.07	0.003226	0.06545
SL2.40ch01_79631925	0.0339	0.0633	2	1.07	0.003226	0.06545
SL2.40ch01_79766186	0.0339	0.0633	2	1.07	0.003226	0.06545
SL2.40ch01_79905741	0	0	1	1	0	0
SL2.40ch01_80000398	0.179	0.2508	2	1.4163	0.06129	0.294
SL2.40ch01_80001212	0.179	0.2508	2	1.4163	0.06129	0.294
SL2.40ch01_80005106	0.179	0.2508	2	1.4163	0.06129	0.294
SL2.40ch01_80069302	0	0	1	1	0	0
SL2.40ch01_80074167	0.2774	0.3205	2	1.6692	0.5548	0.4009
SL2.40ch01_80276727	0.0371	0.0689	2	1.0769	0.009677	0.07144
SL2.40ch01_80276779	0.0371	0.0689	2	1.0769	0.009677	0.07144
SL2.40ch01_80280603	0.0355	0.0661	2	1.0735	0.006452	0.06845
SL2.40ch01_80285728	0	0	1	1	0	0
SL2.40ch01_80289776	0.0355	0.0661	2	1.0735	0.006452	0.06845
SL2.40ch01_80338776	0	0	1	1	0	0
SL2.40ch01_80360814	0.2242	0.2874	2	1.5334	0.04194	0.3479
SL2.40ch01_80480262	0.3129	0.3375	2	1.7544	0.1871	0.43
SL2.40ch01_80547996	0.2177	0.2826	2	1.5167	0.04194	0.3407
SL2.40ch01_80558494	0.2532	0.3067	2	1.6082	0.04839	0.3782
SL2.40ch01_80733477	0.2177	0.2826	2	1.5167	0.04194	0.3407
SL2.40ch01_80882507	0.1903	0.2607	2	1.4455	0.03871	0.3082
SL2.40ch01_80961497	0.1919	0.2621	2	1.4497	0.04194	0.3102
SL2.40ch01_80962959	0	0	1	1	0	0
SL2.40ch01_81000811	0	0	1	1	0	0
SL2.40ch01_81163585	0	0	1	1	0	0
SL2.40ch01_81243596	0	0	1	1	0	0
SL2.40ch01_81297379	0	0	1	1	0	0
SL2.40ch01_81312459	0	0	1	1	0	0
SL2.40ch01_81333047	0.0016	0.0032	2	1.0032	0.003226	0.003221
SL2.40ch01_81367613	0.0016	0.0032	2	1.0032	0.003226	0.003221
SL2.40ch01_81426971	0	0	1	1	0	0
SL2.40ch01_81566122	0.0032	0.0064	2	1.0065	0.006452	0.006431
SL2.40ch01_81588259	0.3129	0.3375	2	1.7544	0.08387	0.43
SL2.40ch01_81591947	0.3081	0.3354	2	1.7431	0.0871	0.4263
SL2.40ch01_81663545	0.0032	0.0064	2	1.0065	0.006452	0.006431
SL2.40ch01_81701914	0.0032	0.0064	2	1.0065	0.006452	0.006431
SL2.40ch01_81712062	0	0	1	1	0	0
SL2.40ch01_81807597	0.0274	0.0519	2	1.0563	0.003226	0.05334
SL2.40ch01_81808219	0.029	0.0548	2	1.0597	0.006452	0.05638
SL2.40ch01_81857805	0.2321	0.293	2	1.554	0.04221	0.3565
SL2.40ch01_81870698	0.2403	0.2985	2	1.5751	0.05484	0.3651
SL2.40ch01_81872383	0.271	0.317	2	1.6531	0.05161	0.3951
SL2.40ch01_81873839	0.2726	0.3179	2	1.6572	0.05484	0.3966
SL2.40ch01_81981782	0.2597	0.3106	2	1.6247	0.06129	0.3845
SL2.40ch01_81988468	0.229	0.2908	2	1.546	0.04516	0.3532
SL2.40ch01_81989905	0.0274	0.0519	2	1.0563	0.009677	0.05334
SL2.40ch01_81992281	0.229	0.2908	2	1.546	0.04516	0.3532
SL2.40ch01_82000988	0.2323	0.293	2	1.5543	0.03871	0.3566
SL2.40ch01_82021942	0	0	1	1	0	0
SL2.40ch01_82075919	0	0	1	1	0	0
SL2.40ch01_82155872	0.0274	0.0519	2	1.0563	0.009677	0.05334
SL2.40ch01_82279043	0.0355	0.0661	2	1.0735	0.03226	0.06845
SL2.40ch01_82329424	0.0356	0.0663	2	1.0737	0.01294	0.06866
SL2.40ch01_82339597	0.2097	0.2765	2	1.4957	0.04516	0.3314
SL2.40ch01_82404532	0.0468	0.0852	2	1.0979	0.03548	0.08917
SL2.40ch01_82422889	0.2452	0.3016	2	1.5876	0.03871	0.3701
SL2.40ch01_82425374	0.2468	0.3027	2	1.5917	0.03548	0.3718
SL2.40ch01_82425898	0.1935	0.2634	2	1.4539	0.05161	0.3122
SL2.40ch01_82428982	0.2468	0.3027	2	1.5917	0.03548	0.3718
SL2.40ch01_82432655	0.2565	0.3086	2	1.6165	0.03548	0.3814
SL2.40ch01_82433012	0.0419	0.0771	2	1.0874	0.0129	0.08035
SL2.40ch01_82439791	0.2484	0.3037	2	1.5959	0.03871	0.3734
SL2.40ch01_82439815	0.2484	0.3037	2	1.5959	0.03871	0.3734
SL2.40ch01_82447022	0.1919	0.2621	2	1.4497	0.05484	0.3102
SL2.40ch01_82503670	0.0484	0.0879	2	1.1014	0.01935	0.09209
SL2.40ch01_82521063	0.1935	0.2634	2	1.4539	0.05161	0.3122
SL2.40ch01_82537298	0.1952	0.2648	2	1.458	0.05484	0.3141
SL2.40ch01_82592827	0.0516	0.0931	2	1.1085	0.01935	0.0979
SL2.40ch01_82702042	0.0388	0.0719	2	1.0807	0.01942	0.07465
SL2.40ch01_82805419	0	0	1	1	0	0
SL2.40ch01_82985036	0.029	0.0548	2	1.0597	0.0129	0.05638
SL2.40ch01_83107164	0.029	0.0548	2	1.0597	0.0129	0.05638
SL2.40ch01_83133144	0	0	1	1	0	0
SL2.40ch01_83223010	0.0371	0.0689	2	1.0769	0.009677	0.07144
SL2.40ch01_83278015	0.0935	0.1552	2	1.2042	0.02581	0.1696
SL2.40ch01_83517386	0.15	0.2225	2	1.3423	0.06774	0.255
SL2.40ch01_83651313	0.1226	0.192	2	1.2741	0.05806	0.2151
SL2.40ch01_83804476	0.1194	0.1881	2	1.2662	0.05806	0.2102
SL2.40ch01_84031240	0.2774	0.3205	2	1.6692	0.05161	0.4009
SL2.40ch01_84033776	0.2758	0.3197	2	1.6652	0.05484	0.3995
SL2.40ch01_84190597	0.2816	0.3227	2	1.6794	0.05825	0.4046
SL2.40ch01_84236684	0.2806	0.3223	2	1.6772	0.05806	0.4038
SL2.40ch01_84238979	0.279	0.3214	2	1.6732	0.06129	0.4023
SL2.40ch01_84253735	0.2855	0.3247	2	1.6891	0.06129	0.408
SL2.40ch01_84378012	0	0	1	1	0	0
SL2.40ch01_84390945	0	0	1	1	0	0
SL2.40ch01_84391422	0.2903	0.3272	2	1.7009	0.05161	0.4121
SL2.40ch01_84405354	0.2871	0.3256	2	1.693	0.05161	0.4093
SL2.40ch01_84405761	0.3468	0.3504	2	1.8283	0.0871	0.453
SL2.40ch01_84696900	0.2855	0.3247	2	1.6891	0.05484	0.408
SL2.40ch01_84697987	0.0468	0.0852	2	1.0979	0.03548	0.08917
SL2.40ch01_84697988	0.0468	0.0852	2	1.0979	0.03548	0.08917
SL2.40ch01_84884797	0.2839	0.3239	2	1.6851	0.05161	0.4066
SL2.40ch01_85061032	0.3887	0.3623	2	1.9056	0.06774	0.4752
SL2.40ch01_85233927	0.3887	0.3623	2	1.9056	0.06774	0.4752
SL2.40ch01_85236157	0.0355	0.0661	2	1.0735	0.0129	0.06845
SL2.40ch01_85462868	0.3371	0.3471	2	1.8081	0.05484	0.4469
SL2.40ch01_85517390	0.3226	0.3415	2	1.7763	0.07097	0.437
SL2.40ch01_85549492	0.3371	0.3471	2	1.8081	0.08065	0.4469
SL2.40ch01_85588973	0.3484	0.351	2	1.8316	0.07097	0.454
SL2.40ch01_85659244	0.3371	0.3471	2	1.8081	0.08065	0.4469
SL2.40ch01_85659937	0.3387	0.3476	2	1.8115	0.07742	0.448
SL2.40ch01_85659946	0	0	1	1	0	0
SL2.40ch01_85732048	0	0	1	1	0	0
SL2.40ch01_85744555	0.3581	0.354	2	1.8509	0.06452	0.4597
SL2.40ch01_85799219	0.3339	0.3459	2	1.8012	0.07419	0.4448
SL2.40ch01_85799398	0	0	1	1	0	0
SL2.40ch01_85919899	0.3123	0.3373	2	1.753	0.07443	0.4295
SL2.40ch01_86020332	0.321	0.3409	2	1.7727	0.07419	0.4359
SL2.40ch01_86088536	0.0016	0.0032	2	1.0032	0.003226	0.003221
SL2.40ch01_86122211	0.4839	0.3747	2	1.9979	0.1097	0.4995
SL2.40ch01_86123089	0	0	1	1	0	0
SL2.40ch01_86133705	0	0	1	1	0	0
SL2.40ch01_86159095	0	0	1	1	0	0
SL2.40ch01_86225071	0.321	0.3409	2	1.7727	0.07419	0.4359
SL2.40ch01_86311146	0.3247	0.3424	2	1.781	0.07143	0.4385
SL2.40ch01_86318416	0.3226	0.3415	2	1.7763	0.07097	0.437
SL2.40ch01_86322731	0.1861	0.257	2	1.4345	0.06149	0.3029
SL2.40ch01_86335226	0.2016	0.2701	2	1.4748	0.08065	0.3219
SL2.40ch01_86372472	0.3242	0.3422	2	1.7799	0.07419	0.4382
SL2.40ch01_86466426	0.3242	0.3422	2	1.7799	0.06129	0.4382
SL2.40ch01_86483301	0	0	1	1	0	0
SL2.40ch01_86483422	0.2387	0.2974	2	1.571	0.09032	0.3635
SL2.40ch01_86483512	0.0194	0.0372	2	1.0395	0	0.03796
SL2.40ch01_86484250	0.421	0.3687	2	1.9512	0.1065	0.4875
SL2.40ch01_86486674	0.3452	0.3499	2	1.825	0.05806	0.452
SL2.40ch01_86536459	0	0	1	1	0	0
SL2.40ch01_86572796	0.2864	0.3252	2	1.6914	0.1068	0.4088
SL2.40ch01_86652042	0.3371	0.3471	2	1.8081	0.05484	0.4469
SL2.40ch01_86675657	0.2355	0.2952	2	1.5627	0.1097	0.3601
SL2.40ch01_86710972	0.3952	0.3638	2	1.9158	0.03548	0.478
SL2.40ch01_86756919	0.3081	0.3354	2	1.7431	0.06129	0.4263
SL2.40ch01_86813125	0.3161	0.3389	2	1.7618	0.06452	0.4324
SL2.40ch01_86828845	0.3145	0.3382	2	1.7581	0.06129	0.4312
SL2.40ch01_86867906	0.4773	0.3745	2	1.9959	0.1327	0.499
SL2.40ch01_86869513	0.479	0.3746	2	1.9965	0.1387	0.4991
SL2.40ch01_86880643	0.479	0.3746	2	1.9965	0.1323	0.4991
SL2.40ch01_86881809	0.1661	0.2387	2	1.3832	0.0871	0.2771
SL2.40ch01_86883070	0.479	0.3746	2	1.9965	0.1424	0.4991
SL2.40ch01_86900620	0.4823	0.3747	2	1.9975	0.1387	0.4994
SL2.40ch01_86916902	0.4774	0.3745	2	1.9959	0.1355	0.499
SL2.40ch01_86924097	0.4806	0.3746	2	1.997	0.1355	0.4993
SL2.40ch01_86925340	0.1677	0.2402	2	1.3874	0.09677	0.2792
SL2.40ch01_86964720	0.2903	0.3272	2	1.7009	0.05161	0.4121
SL2.40ch01_86965372	0.2903	0.3272	2	1.7009	0.05161	0.4121
SL2.40ch01_86979339	0.2919	0.328	2	1.7048	0.05484	0.4134
SL2.40ch01_87042517	0.2871	0.3256	2	1.693	0.05806	0.4093
SL2.40ch01_87057648	0.2935	0.3287	2	1.7087	0.05806	0.4148
SL2.40ch01_87193106	0.2323	0.293	2	1.5543	0.05806	0.3566
SL2.40ch01_87313474	0	0	1	1	0	0
SL2.40ch01_87332753	0.2677	0.3152	2	1.645	0.09677	0.3921
SL2.40ch01_87506881	0.279	0.3214	2	1.6732	0.07419	0.4023
SL2.40ch01_87531796	0.2758	0.3197	2	1.6652	0.07419	0.3995
SL2.40ch01_87641816	0.0032	0.0064	2	1.0065	0.006452	0.006431
SL2.40ch01_87642986	0.0081	0.0159	2	1.0163	0.009677	0.016
SL2.40ch01_87798243	0.3387	0.3476	2	1.8115	0.07097	0.448
SL2.40ch01_87935445	0.3387	0.3476	2	1.8115	0.07742	0.448
SL2.40ch01_87977912	0.229	0.2908	2	1.546	0.129	0.3532
SL2.40ch01_87978163	0.2306	0.2919	2	1.5501	0.1258	0.3549
SL2.40ch01_87978258	0.2323	0.293	2	1.5543	0.1226	0.3566
SL2.40ch01_87978983	0.2323	0.293	2	1.5543	0.129	0.3566
SL2.40ch01_87979496	0.429	0.3699	2	1.9605	0.1548	0.4899
SL2.40ch01_87981434	0.2346	0.2947	2	1.5604	0.1262	0.3592
SL2.40ch01_87987645	0.4435	0.3718	2	1.9748	0.1581	0.4936
SL2.40ch01_88011830	0.2055	0.2732	2	1.4849	0.1262	0.3265
SL2.40ch01_88025417	0.2039	0.2719	2	1.4807	0.123	0.3246
SL2.40ch01_88038595	0.1935	0.2634	2	1.4539	0.1226	0.3122
SL2.40ch01_88053724	0	0	1	1	0	0
SL2.40ch01_88071755	0.0032	0.0065	2	1.0065	0	0.006472
SL2.40ch01_88109137	0.3403	0.3482	2	1.8149	0.07419	0.449
SL2.40ch01_88131808	0.3371	0.3471	2	1.8081	0.06774	0.4469
SL2.40ch01_88200998	0.4306	0.3701	2	1.9622	0.0871	0.4904
SL2.40ch01_88245495	0.4306	0.3701	2	1.9622	0.08065	0.4904
SL2.40ch01_88253277	0.4274	0.3697	2	1.9587	0.0871	0.4895
SL2.40ch01_88269629	0.3419	0.3488	2	1.8183	0.05806	0.45
SL2.40ch01_88333878	0.4126	0.3672	2	1.9407	0.08738	0.4847
SL2.40ch01_88401832	0.3231	0.3417	2	1.7774	0.03571	0.4374
SL2.40ch01_88417933	0.3241	0.3421	2	1.7797	0.02932	0.4381
SL2.40ch01_88439891	0.0032	0.0064	2	1.0065	0	0.006431
SL2.40ch01_88561231	0.3274	0.3434	2	1.7871	0.04194	0.4404
SL2.40ch01_88650467	0.329	0.3441	2	1.7906	0.03871	0.4415
SL2.40ch01_88665727	0.3403	0.3482	2	1.8149	0.04194	0.449
SL2.40ch01_88779502	0.3274	0.3434	2	1.7871	0.05484	0.4404
SL2.40ch01_88786822	0.3274	0.3434	2	1.7871	0.04194	0.4404
SL2.40ch01_88865337	0.0016	0.0032	2	1.0032	0.003226	0.003221
SL2.40ch01_88868827	0	0	1	1	0	0
SL2.40ch01_88872176	0.3274	0.3434	2	1.7871	0.04839	0.4404
SL2.40ch01_88934006	0.3339	0.3459	2	1.8012	0.03548	0.4448
SL2.40ch01_88946793	0.0032	0.0064	2	1.0065	0.006452	0.006431
SL2.40ch01_89128327	0.2806	0.3223	2	1.6772	0.04516	0.4038
SL2.40ch01_89188364	0.4629	0.3736	2	1.9891	0.1258	0.4972
SL2.40ch01_89196076	0.4952	0.375	2	1.9998	0.1258	0.5
SL2.40ch01_89200038	0.4661	0.3739	2	1.9909	0.1258	0.4977
SL2.40ch01_89222627	0.4855	0.3748	2	1.9983	0.1323	0.4996
SL2.40ch01_89224494	0.4855	0.3748	2	1.9983	0.1323	0.4996
SL2.40ch01_89224608	0.4597	0.3734	2	1.9871	0.1323	0.4967
SL2.40ch01_89239784	0.0016	0.0032	2	1.0032	0.003236	0.003231
SL2.40ch01_89251742	0.4935	0.375	2	1.9997	0.129	0.4999
SL2.40ch01_89257089	0.4723	0.3742	2	1.9939	0.1238	0.4985
SL2.40ch01_89266983	0.3133	0.3377	2	1.7553	0.1461	0.4303
SL2.40ch01_89299908	0.2565	0.3086	2	1.6165	0.1	0.3814
SL2.40ch01_89406961	0.471	0.3742	2	1.9933	0.1355	0.4983
SL2.40ch01_89628495	0.4726	0.3742	2	1.994	0.1387	0.4985
SL2.40ch01_89638351	0.4774	0.3745	2	1.9959	0.1226	0.499
SL2.40ch01_89755725	0.4597	0.3734	2	1.9871	0.1323	0.4967
SL2.40ch01_89781805	0.2565	0.3086	2	1.6165	0.08065	0.3814
SL2.40ch01_89818051	0.4661	0.3739	2	1.9909	0.1129	0.4977
SL2.40ch01_89851138	0.5	0.375	2	2	0.1097	0.5
SL2.40ch01_89930314	0.4581	0.3732	2	1.986	0.1097	0.4965
SL2.40ch01_89981336	0.3935	0.3634	2	1.9133	0.2323	0.4773
SL2.40ch01_90090749	0.4838	0.3747	2	1.9979	0.1133	0.4995
SL2.40ch01_90172766	0.2694	0.3161	2	1.6491	0.08065	0.3936
SL2.40ch02_174000	0	0	1	1	0	0
SL2.40ch02_331954	0	0	1	1	0	0
SL2.40ch02_681961	0.0097	0.019	2	1.0195	0.006452	0.01917
SL2.40ch02_811421	0	0	1	1	0	0
SL2.40ch02_1064746	0	0	1	1	0	0
SL2.40ch02_1386684	0	0	1	1	0	0
SL2.40ch02_1511764	0.0129	0.0251	2	1.0261	0	0.02547
SL2.40ch02_1514651	0.0129	0.0251	2	1.0261	0	0.02547
SL2.40ch02_1579833	0.0129	0.0251	2	1.0261	0	0.02547
SL2.40ch02_1580155	0.2339	0.2941	2	1.5585	0.08065	0.3584
SL2.40ch02_1725535	0	0	1	1	0	0
SL2.40ch02_2054107	0.0129	0.0251	2	1.0261	0	0.02547
SL2.40ch02_2069977	0.0129	0.0251	2	1.0261	0	0.02547
SL2.40ch02_2078235	0.0129	0.0251	2	1.0261	0	0.02547
SL2.40ch02_2088096	0.0129	0.0251	2	1.0261	0	0.02547
SL2.40ch02_2088109	0.0129	0.0251	2	1.0261	0	0.02547
SL2.40ch02_2088175	0.0274	0.0519	2	1.0563	0.003226	0.05334
SL2.40ch02_2309824	0.429	0.3699	2	1.9605	0.1484	0.4899
SL2.40ch02_2536121	0	0	1	1	0	0
SL2.40ch02_2675724	0	0	1	1	0	0
SL2.40ch02_2998643	0	0	1	1	0	0
SL2.40ch02_3065265	0	0	1	1	0	0
SL2.40ch02_3282631	0	0	1	1	0	0
SL2.40ch02_3427009	0	0	1	1	0	0
SL2.40ch02_3654940	0	0	1	1	0	0
SL2.40ch02_3860725	0	0	1	1	0	0
SL2.40ch02_4441287	0	0	1	1	0	0
SL2.40ch02_4981621	0	0	1	1	0	0
SL2.40ch02_5025158	0	0	1	1	0	0
SL2.40ch02_5279756	0	0	1	1	0	0
SL2.40ch02_5512473	0	0	1	1	0	0
SL2.40ch02_5900208	0	0	1	1	0	0
SL2.40ch02_6138445	0.0129	0.0251	2	1.0261	0	0.02547
SL2.40ch02_6139638	0.0129	0.0251	2	1.0261	0	0.02547
SL2.40ch02_6283284	0.0274	0.0519	2	1.0563	0.003226	0.05334
SL2.40ch02_6355293	0.2339	0.2941	2	1.5585	0.08065	0.3584
SL2.40ch02_6519279	0.0129	0.0251	2	1.0261	0	0.02547
SL2.40ch02_6567691	0.0129	0.0251	2	1.0261	0	0.02547
SL2.40ch02_6570455	0.0129	0.0251	2	1.0261	0	0.02547
SL2.40ch02_6572303	0.0129	0.0251	2	1.0261	0	0.02547
SL2.40ch02_6580104	0.0129	0.0251	2	1.0261	0	0.02547
SL2.40ch02_6580340	0.0129	0.0251	2	1.0261	0	0.02547
SL2.40ch02_6581264	0.0129	0.0251	2	1.0261	0	0.02547
SL2.40ch02_6597304	0.0129	0.0251	2	1.0261	0	0.02547
SL2.40ch02_6597342	0.0129	0.0251	2	1.0261	0	0.02547
SL2.40ch02_6599877	0.0129	0.0251	2	1.0261	0	0.02547
SL2.40ch02_6603204	0.0129	0.0251	2	1.0261	0	0.02547
SL2.40ch02_6603505	0.0129	0.0251	2	1.0261	0	0.02547
SL2.40ch02_6610132	0.0129	0.0251	2	1.0261	0	0.02547
SL2.40ch02_6610291	0.0129	0.0251	2	1.0261	0	0.02547
SL2.40ch02_6611630	0	0	1	1	0	0
SL2.40ch02_6912212	0.0129	0.0252	2	1.0262	0	0.02555
SL2.40ch02_6941735	0.0129	0.0251	2	1.0261	0	0.02547
SL2.40ch02_6941740	0.0129	0.0251	2	1.0261	0	0.02547
SL2.40ch02_7197277	0.0129	0.0251	2	1.0261	0	0.02547
SL2.40ch02_7211483	0	0	1	1	0	0
SL2.40ch02_7437528	0	0	1	1	0	0
SL2.40ch02_7609258	0	0	1	1	0	0
SL2.40ch02_7829010	0.0129	0.0251	2	1.0261	0	0.02547
SL2.40ch02_7831109	0.0129	0.0251	2	1.0261	0	0.02547
SL2.40ch02_7847580	0.0129	0.0251	2	1.0261	0	0.02547
SL2.40ch02_8138901	0.0129	0.0251	2	1.0261	0	0.02547
SL2.40ch02_8335448	0	0	1	1	0	0
SL2.40ch02_8532589	0	0	1	1	0	0
SL2.40ch02_8722719	0	0	1	1	0	0
SL2.40ch02_8853350	0.0129	0.0252	2	1.0262	0	0.02555
SL2.40ch02_8853474	0.0275	0.0521	2	1.0565	0.003236	0.0535
SL2.40ch02_9172445	0	0	1	1	0	0
SL2.40ch02_9174479	0.0129	0.0252	2	1.0262	0	0.02555
SL2.40ch02_9181214	0.0129	0.0252	2	1.0262	0	0.02555
SL2.40ch02_9206707	0	0	1	1	0	0
SL2.40ch02_9576343	0	0	1	1	0	0
SL2.40ch02_9577675	0.0129	0.0251	2	1.0261	0	0.02547
SL2.40ch02_9577854	0.0129	0.0251	2	1.0261	0	0.02547
SL2.40ch02_9670715	0	0	1	1	0	0
SL2.40ch02_9866916	0.0129	0.0251	2	1.0261	0	0.02547
SL2.40ch02_10252684	0	0	1	1	0	0
SL2.40ch02_10421960	0.0129	0.0251	2	1.0261	0	0.02547
SL2.40ch02_10422666	0.0129	0.0251	2	1.0261	0	0.02547
SL2.40ch02_10423371	0.0129	0.0251	2	1.0261	0	0.02547
SL2.40ch02_10983547	0.0129	0.0251	2	1.0261	0	0.02547
SL2.40ch02_10983657	0.0129	0.0251	2	1.0261	0	0.02547
SL2.40ch02_11027340	0.0129	0.0251	2	1.0261	0	0.02547
SL2.40ch02_11041792	0.1919	0.2621	2	1.4497	0.1	0.3102
SL2.40ch02_11043184	0.0129	0.0251	2	1.0261	0	0.02547
SL2.40ch02_11043494	0.0129	0.0251	2	1.0261	0	0.02547
SL2.40ch02_11082576	0	0	1	1	0	0
SL2.40ch02_11082961	0.0129	0.0251	2	1.0261	0	0.02547
SL2.40ch02_11083231	0.0129	0.0251	2	1.0261	0	0.02547
SL2.40ch02_11083844	0	0	1	1	0	0
SL2.40ch02_11224113	0.4288	0.3699	2	1.9603	0.1456	0.4899
SL2.40ch02_11560643	0	0	1	1	0	0
SL2.40ch02_11568579	0.0129	0.0251	2	1.0261	0	0.02547
SL2.40ch02_11637872	0.1887	0.2593	2	1.4413	0.1	0.3062
SL2.40ch02_12012647	0	0	1	1	0	0
SL2.40ch02_12014142	0.0129	0.0251	2	1.0261	0	0.02547
SL2.40ch02_12277266	0.0129	0.0251	2	1.0261	0	0.02547
SL2.40ch02_12278224	0.0129	0.0251	2	1.0261	0	0.02547
SL2.40ch02_12481553	0.0129	0.0251	2	1.0261	0	0.02547
SL2.40ch02_12566722	0.4274	0.3697	2	1.9587	0.1452	0.4895
SL2.40ch02_12654769	0	0	1	1	0	0
SL2.40ch02_12921935	0	0	1	1	0	0
SL2.40ch02_12921944	0.0129	0.0251	2	1.0261	0	0.02547
SL2.40ch02_12922037	0.0129	0.0251	2	1.0261	0	0.02547
SL2.40ch02_12940637	0.0129	0.0251	2	1.0261	0	0.02547
SL2.40ch02_13010823	0.0129	0.0251	2	1.0261	0	0.02547
SL2.40ch02_13011205	0.0129	0.0251	2	1.0261	0	0.02547
SL2.40ch02_13104163	0.0129	0.0251	2	1.0261	0	0.02547
SL2.40ch02_13134870	0.0129	0.0251	2	1.0261	0	0.02547
SL2.40ch02_13134978	0.0129	0.0251	2	1.0261	0	0.02547
SL2.40ch02_13134987	0.0129	0.0251	2	1.0261	0	0.02547
SL2.40ch02_13222802	0.0274	0.0519	2	1.0563	0.003226	0.05334
SL2.40ch02_13236018	0	0	1	1	0	0
SL2.40ch02_13241474	0.0129	0.0251	2	1.0261	0	0.02547
SL2.40ch02_13241587	0.0129	0.0251	2	1.0261	0	0.02547
SL2.40ch02_13315893	0.0129	0.0251	2	1.0261	0	0.02547
SL2.40ch02_13329855	0.0129	0.0251	2	1.0261	0	0.02547
SL2.40ch02_13422410	0	0	1	1	0	0
SL2.40ch02_13423875	0.0129	0.0251	2	1.0261	0	0.02547
SL2.40ch02_13426698	0.0129	0.0251	2	1.0261	0	0.02547
SL2.40ch02_13429144	0.0129	0.0251	2	1.0261	0	0.02547
SL2.40ch02_13582775	0.0129	0.0251	2	1.0261	0	0.02547
SL2.40ch02_13605495	0	0	1	1	0	0
SL2.40ch02_13876985	0.0129	0.0251	2	1.0261	0	0.02547
SL2.40ch02_13877025	0.0129	0.0251	2	1.0261	0	0.02547
SL2.40ch02_13885801	0.0129	0.0251	2	1.0261	0	0.02547
SL2.40ch02_13905175	0.1893	0.2598	2	1.4429	0.1003	0.307
SL2.40ch02_13905372	0.0129	0.0251	2	1.0261	0	0.02547
SL2.40ch02_13905437	0.0129	0.0251	2	1.0261	0	0.02547
SL2.40ch02_13907285	0	0	1	1	0	0
SL2.40ch02_13908436	0.0129	0.0251	2	1.0261	0	0.02547
SL2.40ch02_13949852	0.0129	0.0251	2	1.0261	0	0.02547
SL2.40ch02_13949980	0.0129	0.0251	2	1.0261	0	0.02547
SL2.40ch02_13950096	0.0129	0.0251	2	1.0261	0	0.02547
SL2.40ch02_14013508	0.0129	0.0251	2	1.0261	0	0.02547
SL2.40ch02_14016646	0.0129	0.0251	2	1.0261	0	0.02547
SL2.40ch02_14017288	0.0129	0.0251	2	1.0261	0	0.02547
SL2.40ch02_14041736	0.0129	0.0251	2	1.0261	0	0.02547
SL2.40ch02_14043227	0.0129	0.0251	2	1.0261	0	0.02547
SL2.40ch02_14293737	0.0129	0.0251	2	1.0261	0	0.02547
SL2.40ch02_14293998	0.0129	0.0251	2	1.0261	0	0.02547
SL2.40ch02_14319716	0.0129	0.0251	2	1.0261	0	0.02547
SL2.40ch02_14332414	0.0129	0.0251	2	1.0261	0	0.02547
SL2.40ch02_14332621	0.0129	0.0251	2	1.0261	0	0.02547
SL2.40ch02_14332626	0.0129	0.0251	2	1.0261	0	0.02547
SL2.40ch02_14840844	0	0	1	1	0	0
SL2.40ch02_14981144	0.0129	0.0251	2	1.0261	0	0.02547
SL2.40ch02_14983311	0.0129	0.0251	2	1.0261	0	0.02547
SL2.40ch02_14983492	0.0129	0.0251	2	1.0261	0	0.02547
SL2.40ch02_14983589	0.0129	0.0251	2	1.0261	0	0.02547
SL2.40ch02_14983695	0.0274	0.0519	2	1.0563	0.003226	0.05334
SL2.40ch02_14984490	0.0129	0.0251	2	1.0261	0	0.02547
SL2.40ch02_14986124	0.0129	0.0251	2	1.0261	0	0.02547
SL2.40ch02_14986128	0.0129	0.0251	2	1.0261	0	0.02547
SL2.40ch02_15128477	0.0129	0.0251	2	1.0261	0	0.02547
SL2.40ch02_15129090	0	0	1	1	0	0
SL2.40ch02_15183361	0	0	1	1	0	0
SL2.40ch02_15379038	0.0129	0.0251	2	1.0261	0	0.02547
SL2.40ch02_15384790	0.0129	0.0251	2	1.0261	0	0.02547
SL2.40ch02_15384878	0.0129	0.0251	2	1.0261	0	0.02547
SL2.40ch02_15396126	0.0129	0.0251	2	1.0261	0	0.02547
SL2.40ch02_15402141	0.0129	0.0251	2	1.0261	0	0.02547
SL2.40ch02_15415250	0.013	0.0253	2	1.0263	0	0.02564
SL2.40ch02_15422312	0.0129	0.0251	2	1.0261	0	0.02547
SL2.40ch02_15423514	0.0129	0.0251	2	1.0261	0	0.02547
SL2.40ch02_15496831	0.0129	0.0251	2	1.0261	0	0.02547
SL2.40ch02_15496899	0.0129	0.0251	2	1.0261	0	0.02547
SL2.40ch02_15503970	0.0129	0.0251	2	1.0261	0	0.02547
SL2.40ch02_15571732	0.0274	0.0519	2	1.0563	0.003226	0.05334
SL2.40ch02_15572481	0.0129	0.0251	2	1.0261	0	0.02547
SL2.40ch02_15631047	0.0129	0.0251	2	1.0261	0	0.02547
SL2.40ch02_15631084	0.0129	0.0251	2	1.0261	0	0.02547
SL2.40ch02_15698309	0	0	1	1	0	0
SL2.40ch02_15699222	0.0129	0.0251	2	1.0261	0	0.02547
SL2.40ch02_15699607	0	0	1	1	0	0
SL2.40ch02_15699680	0.0129	0.0251	2	1.0261	0	0.02547
SL2.40ch02_15699836	0.0129	0.0251	2	1.0261	0	0.02547
SL2.40ch02_15764564	0	0	1	1	0	0
SL2.40ch02_15816951	0.0129	0.0251	2	1.0261	0	0.02547
SL2.40ch02_15817593	0	0	1	1	0	0
SL2.40ch02_16012382	0.0129	0.0251	2	1.0261	0	0.02547
SL2.40ch02_16188781	0.0129	0.0251	2	1.0261	0	0.02547
SL2.40ch02_16266818	0	0	1	1	0	0
SL2.40ch02_16577550	0.0129	0.0251	2	1.0261	0	0.02547
SL2.40ch02_16577760	0	0	1	1	0	0
SL2.40ch02_16584440	0.0129	0.0251	2	1.0261	0	0.02547
SL2.40ch02_16696660	0	0	1	1	0	0
SL2.40ch02_16872741	0	0	1	1	0	0
SL2.40ch02_17136555	0	0	1	1	0	0
SL2.40ch02_17334009	0	0	1	1	0	0
SL2.40ch02_17478570	0.0129	0.0251	2	1.0261	0	0.02547
SL2.40ch02_17479027	0.0129	0.0251	2	1.0261	0	0.02547
SL2.40ch02_17630459	0.0129	0.0251	2	1.0261	0	0.02547
SL2.40ch02_17630530	0.0129	0.0251	2	1.0261	0	0.02547
SL2.40ch02_17632262	0.0129	0.0252	2	1.0262	0	0.02555
SL2.40ch02_17755408	0.0129	0.0251	2	1.0261	0	0.02547
SL2.40ch02_17755784	0.0129	0.0251	2	1.0261	0	0.02547
SL2.40ch02_17756138	0.0129	0.0251	2	1.0261	0	0.02547
SL2.40ch02_17756336	0.0129	0.0251	2	1.0261	0	0.02547
SL2.40ch02_17756347	0.0129	0.0251	2	1.0261	0	0.02547
SL2.40ch02_17778768	0.0129	0.0251	2	1.0261	0	0.02547
SL2.40ch02_17789696	0.0129	0.0251	2	1.0261	0	0.02547
SL2.40ch02_17790075	0.0129	0.0252	2	1.0262	0	0.02555
SL2.40ch02_17798021	0.0129	0.0251	2	1.0261	0	0.02547
SL2.40ch02_17798024	0.0129	0.0251	2	1.0261	0	0.02547
SL2.40ch02_17800910	0.0129	0.0251	2	1.0261	0	0.02547
SL2.40ch02_17914051	0.0129	0.0251	2	1.0261	0	0.02547
SL2.40ch02_17914823	0	0	1	1	0	0
SL2.40ch02_17931920	0.0097	0.019	2	1.0195	0.006452	0.01917
SL2.40ch02_17948826	0.0129	0.0251	2	1.0261	0	0.02547
SL2.40ch02_18005401	0	0	1	1	0	0
SL2.40ch02_18213729	0.0129	0.0251	2	1.0261	0	0.02547
SL2.40ch02_18309371	0.0129	0.0251	2	1.0261	0	0.02547
SL2.40ch02_18571642	0	0	1	1	0	0
SL2.40ch02_18713246	0.0129	0.0251	2	1.0261	0	0.02547
SL2.40ch02_18714395	0.0129	0.0251	2	1.0261	0	0.02547
SL2.40ch02_18922820	0.0129	0.0251	2	1.0261	0	0.02547
SL2.40ch02_18948043	0	0	1	1	0	0
SL2.40ch02_19072799	0	0	1	1	0	0
SL2.40ch02_19193403	0	0	1	1	0	0
SL2.40ch02_19195443	0.0129	0.0251	2	1.0261	0	0.02547
SL2.40ch02_19196116	0.0129	0.0251	2	1.0261	0	0.02547
SL2.40ch02_19205619	0.4691	0.374	2	1.9924	0.1368	0.4981
SL2.40ch02_19223159	0.0129	0.0251	2	1.0261	0	0.02547
SL2.40ch02_19417099	0	0	1	1	0	0
SL2.40ch02_19965647	0.0129	0.0251	2	1.0261	0	0.02547
SL2.40ch02_19965980	0	0	1	1	0	0
SL2.40ch02_20006817	0.2452	0.3016	2	1.5876	0.1097	0.3701
SL2.40ch02_20069168	0.2177	0.2826	2	1.5167	0.1065	0.3407
SL2.40ch02_20069234	0.0274	0.0519	2	1.0563	0.003226	0.05334
SL2.40ch02_20106296	0	0	1	1	0	0
SL2.40ch02_20136244	0.3371	0.3471	2	1.8081	0.1452	0.4469
SL2.40ch02_20148923	0.0129	0.0251	2	1.0261	0	0.02547
SL2.40ch02_20149374	0	0	1	1	0	0
SL2.40ch02_20169971	0.0129	0.0251	2	1.0261	0	0.02547
SL2.40ch02_20170357	0.0129	0.0251	2	1.0261	0	0.02547
SL2.40ch02_20171472	0.0129	0.0251	2	1.0261	0	0.02547
SL2.40ch02_20171487	0.0129	0.0251	2	1.0261	0	0.02547
SL2.40ch02_20176218	0.0129	0.0251	2	1.0261	0	0.02547
SL2.40ch02_20185150	0.0129	0.0251	2	1.0261	0	0.02547
SL2.40ch02_20245710	0.0129	0.0251	2	1.0261	0	0.02547
SL2.40ch02_20245947	0.3339	0.3459	2	1.8012	0.1387	0.4448
SL2.40ch02_20413905	0	0	1	1	0	0
SL2.40ch02_20603013	0	0	1	1	0	0
SL2.40ch02_20821105	0	0	1	1	0	0
SL2.40ch02_21062900	0.3625	0.3554	2	1.8593	0.1424	0.4622
SL2.40ch02_21152393	0.0419	0.0771	2	1.0874	0.03871	0.08035
SL2.40ch02_21187076	0.0129	0.0251	2	1.0261	0	0.02547
SL2.40ch02_21191153	0	0	1	1	0	0
SL2.40ch02_21284523	0.0129	0.0251	2	1.0261	0	0.02547
SL2.40ch02_21285067	0.4323	0.3704	2	1.9639	0.1484	0.4908
SL2.40ch02_21285132	0.0129	0.0251	2	1.0261	0	0.02547
SL2.40ch02_21286088	0.0129	0.0251	2	1.0261	0	0.02547
SL2.40ch02_21309949	0.0129	0.0251	2	1.0261	0	0.02547
SL2.40ch02_21310589	0	0	1	1	0	0
SL2.40ch02_21513511	0	0	1	1	0	0
SL2.40ch02_21546183	0	0	1	1	0	0
SL2.40ch02_21672813	0	0	1	1	0	0
SL2.40ch02_21689458	0	0	1	1	0	0
SL2.40ch02_21696445	0	0	1	1	0	0
SL2.40ch02_21765026	0	0	1	1	0	0
SL2.40ch02_21843094	0	0	1	1	0	0
SL2.40ch02_22039884	0	0	1	1	0	0
SL2.40ch02_22198720	0	0	1	1	0	0
SL2.40ch02_22199156	0.0016	0.0032	2	1.0032	0.003226	0.003221
SL2.40ch02_22213999	0	0	1	1	0	0
SL2.40ch02_22445165	0.0452	0.0825	2	1.0944	0.03871	0.08624
SL2.40ch02_22954926	0	0	1	1	0	0
SL2.40ch02_23391584	0	0	1	1	0	0
SL2.40ch02_23482150	0.1871	0.2579	2	1.4372	0.1032	0.3042
SL2.40ch02_23659989	0	0	1	1	0	0
SL2.40ch02_23981999	0	0	1	1	0	0
SL2.40ch02_24167392	0.0129	0.0251	2	1.0261	0	0.02547
SL2.40ch02_24180684	0.0129	0.0251	2	1.0261	0	0.02547
SL2.40ch02_24532888	0.4302	0.3701	2	1.9618	0.1396	0.4903
SL2.40ch02_24539168	0.0129	0.0251	2	1.0261	0	0.02547
SL2.40ch02_24794512	0.0065	0.0127	2	1.013	0.0129	0.01282
SL2.40ch02_24920472	0.0113	0.0221	2	1.0228	0.003226	0.02233
SL2.40ch02_25089814	0	0	1	1	0	0
SL2.40ch02_25246441	0	0	1	1	0	0
SL2.40ch02_25458655	0	0	1	1	0	0
SL2.40ch02_25746888	0.0129	0.0251	2	1.0261	0	0.02547
SL2.40ch02_25747104	0.0129	0.0251	2	1.0261	0	0.02547
SL2.40ch02_25748766	0.0129	0.0251	2	1.0261	0	0.02547
SL2.40ch02_25748910	0.0129	0.0251	2	1.0261	0	0.02547
SL2.40ch02_25748984	0.0129	0.0251	2	1.0261	0	0.02547
SL2.40ch02_25901491	0	0	1	1	0	0
SL2.40ch02_26099192	0.0129	0.0251	2	1.0261	0	0.02547
SL2.40ch02_26962299	0.0129	0.0251	2	1.0261	0	0.02547
SL2.40ch02_26962311	0.0129	0.0251	2	1.0261	0	0.02547
SL2.40ch02_26962848	0.0129	0.0251	2	1.0261	0	0.02547
SL2.40ch02_26962936	0.0129	0.0251	2	1.0261	0	0.02547
SL2.40ch02_26977607	0.0129	0.0251	2	1.0261	0	0.02547
SL2.40ch02_26982174	0.0129	0.0251	2	1.0261	0	0.02547
SL2.40ch02_27133555	0	0	1	1	0	0
SL2.40ch02_27369153	0	0	1	1	0	0
SL2.40ch02_27498812	0	0	1	1	0	0
SL2.40ch02_27923304	0	0	1	1	0	0
SL2.40ch02_27927316	0.0065	0.0127	2	1.013	0	0.01282
SL2.40ch02_28100018	0.0081	0.0159	2	1.0163	0.003226	0.016
SL2.40ch02_28163745	0	0	1	1	0	0
SL2.40ch02_28163931	0	0	1	1	0	0
SL2.40ch02_28256268	0.0016	0.0032	2	1.0032	0.003226	0.003221
SL2.40ch02_28260433	0.0016	0.0032	2	1.0032	0.003226	0.003221
SL2.40ch02_28319941	0.0016	0.0032	2	1.0032	0.003226	0.003221
SL2.40ch02_28321499	0.0194	0.0372	2	1.0395	0	0.03796
SL2.40ch02_28425073	0.0726	0.1256	2	1.1556	0.01613	0.1346
SL2.40ch02_28458312	0.0177	0.0342	2	1.0361	0.003226	0.03485
SL2.40ch02_28461596	0.0532	0.0957	2	1.1121	0.01613	0.1008
SL2.40ch02_28551367	0.2548	0.3077	2	1.6124	0.09677	0.3798
SL2.40ch02_28552700	0.3081	0.3354	2	1.7431	0.1	0.4263
SL2.40ch02_28556127	0.0565	0.1009	2	1.1192	0.02258	0.1065
SL2.40ch02_28655291	0.0532	0.0957	2	1.1121	0.01613	0.1008
SL2.40ch02_28656107	0.0532	0.0957	2	1.1121	0.01613	0.1008
SL2.40ch02_28798838	0.0548	0.0983	2	1.1157	0.01935	0.1037
SL2.40ch02_28822787	0.0403	0.0744	2	1.0839	0.01613	0.07739
SL2.40ch02_28853652	0.0935	0.1552	2	1.2042	0.03226	0.1696
SL2.40ch02_28854248	0.0403	0.0744	2	1.0839	0.01613	0.07739
SL2.40ch02_28962639	0	0	1	1	0	0
SL2.40ch02_28967923	0	0	1	1	0	0
SL2.40ch02_29076686	0.1435	0.2157	2	1.3261	0.04194	0.2459
SL2.40ch02_29095832	0.1435	0.2157	2	1.3261	0.04194	0.2459
SL2.40ch02_29157764	0.0016	0.0032	2	1.0032	0.003226	0.003221
SL2.40ch02_29225830	0	0	1	1	0	0
SL2.40ch02_29425854	0	0	1	1	0	0
SL2.40ch02_29438294	0.1339	0.205	2	1.3019	0.04194	0.2319
SL2.40ch02_29504798	0	0	1	1	0	0
SL2.40ch02_29645316	0	0	1	1	0	0
SL2.40ch02_29692583	0	0	1	1	0	0
SL2.40ch02_29734362	0	0	1	1	0	0
SL2.40ch02_29792725	0	0	1	1	0	0
SL2.40ch02_29792820	0	0	1	1	0	0
SL2.40ch02_29847608	0	0	1	1	0	0
SL2.40ch02_29847724	0	0	1	1	0	0
SL2.40ch02_29848938	0	0	1	1	0	0
SL2.40ch02_29850420	0	0	1	1	0	0
SL2.40ch02_29851866	0	0	1	1	0	0
SL2.40ch02_29909551	0	0	1	1	0	0
SL2.40ch02_29942461	0	0	1	1	0	0
SL2.40ch02_30077081	0.2065	0.274	2	1.4873	0.09677	0.3277
SL2.40ch02_30077175	0	0	1	1	0	0
SL2.40ch02_30185283	0.2226	0.2862	2	1.5292	0.06452	0.3461
SL2.40ch02_30219523	0	0	1	1	0	0
SL2.40ch02_30252330	0	0	1	1	0	0
SL2.40ch02_30301036	0.2194	0.2838	2	1.5209	0.06452	0.3425
SL2.40ch02_30313821	0	0	1	1	0	0
SL2.40ch02_30536275	0	0	1	1	0	0
SL2.40ch02_30654709	0	0	1	1	0	0
SL2.40ch02_30674330	0.0645	0.1134	2	1.1373	0.02581	0.1207
SL2.40ch02_30674982	0.0647	0.1137	2	1.1377	0.02589	0.1211
SL2.40ch02_30707117	0.0742	0.1279	2	1.1593	0.03226	0.1374
SL2.40ch02_30745716	0.1581	0.2307	2	1.3627	0.07097	0.2662
SL2.40ch02_30745848	0.1581	0.2307	2	1.3627	0.07097	0.2662
SL2.40ch02_30813246	0	0	1	1	0	0
SL2.40ch02_30825996	0	0	1	1	0	0
SL2.40ch02_30851271	0	0	1	1	0	0
SL2.40ch02_30966386	0	0	1	1	0	0
SL2.40ch02_30966705	0	0	1	1	0	0
SL2.40ch02_31072487	0	0	1	1	0	0
SL2.40ch02_31132481	0	0	1	1	0	0
SL2.40ch02_31274493	0	0	1	1	0	0
SL2.40ch02_31319467	0.0613	0.1084	2	1.13	0.04516	0.1151
SL2.40ch02_31319738	0.0613	0.1084	2	1.13	0.04516	0.1151
SL2.40ch02_31368037	0.0581	0.1034	2	1.1228	0.04516	0.1094
SL2.40ch02_31368056	0.0581	0.1034	2	1.1228	0.04516	0.1094
SL2.40ch02_31368530	0.0581	0.1034	2	1.1228	0.04516	0.1094
SL2.40ch02_31368629	0.0581	0.1034	2	1.1228	0.04516	0.1094
SL2.40ch02_31372455	0.0581	0.1034	2	1.1228	0.04516	0.1094
SL2.40ch02_31372698	0.0581	0.1034	2	1.1228	0.04516	0.1094
SL2.40ch02_31380923	0.4677	0.374	2	1.9917	0.129	0.4979
SL2.40ch02_31385004	0.0468	0.0852	2	1.0979	0.04194	0.08917
SL2.40ch02_31385200	0.4645	0.3737	2	1.99	0.129	0.4975
SL2.40ch02_31385237	0.4645	0.3737	2	1.99	0.129	0.4975
SL2.40ch02_31385625	0	0	1	1	0	0
SL2.40ch02_31385775	0	0	1	1	0	0
SL2.40ch02_31387108	0.4871	0.3748	2	1.9987	0.1161	0.4997
SL2.40ch02_31431133	0.0081	0.0159	2	1.0163	0.003236	0.01605
SL2.40ch02_31490452	0.0081	0.0159	2	1.0163	0.003236	0.01605
SL2.40ch02_31501383	0	0	1	1	0	0
SL2.40ch02_31511823	0	0	1	1	0	0
SL2.40ch02_31567643	0.179	0.2508	2	1.4163	0.06774	0.294
SL2.40ch02_31753760	0.179	0.2508	2	1.4163	0.06774	0.294
SL2.40ch02_31762724	0.1548	0.2275	2	1.3545	0.07097	0.2617
SL2.40ch02_31764079	0	0	1	1	0	0
SL2.40ch02_31764897	0.1548	0.2275	2	1.3545	0.07097	0.2617
SL2.40ch02_31765991	0.1581	0.2307	2	1.3627	0.07742	0.2662
SL2.40ch02_31766028	0.1597	0.2324	2	1.3668	0.07419	0.2684
SL2.40ch02_31767163	0.1581	0.2307	2	1.3627	0.07097	0.2662
SL2.40ch02_31767580	0	0	1	1	0	0
SL2.40ch02_31768855	0.1569	0.2295	2	1.3596	0.06536	0.2645
SL2.40ch02_31790410	0	0	1	1	0	0
SL2.40ch02_31821502	0.1468	0.2191	2	1.3342	0.06774	0.2505
SL2.40ch02_31869980	0.1371	0.2086	2	1.3099	0.06774	0.2366
SL2.40ch02_31882407	0.1452	0.2174	2	1.3301	0.07097	0.2482
SL2.40ch02_31885352	0.0097	0.019	2	1.0195	0.006452	0.01917
SL2.40ch02_31887433	0	0	1	1	0	0
SL2.40ch02_31906586	0.1516	0.2242	2	1.3464	0.07097	0.2573
SL2.40ch02_31920553	0.1532	0.2258	2	1.3504	0.07419	0.2595
SL2.40ch02_31937358	0.129	0.1995	2	1.2899	0.06452	0.2248
SL2.40ch02_31974625	0.0177	0.0342	2	1.0361	0.009677	0.03485
SL2.40ch02_31975004	0	0	1	1	0	0
SL2.40ch02_31975541	0.0178	0.0344	2	1.0362	0.009709	0.03497
SL2.40ch02_31977771	0.0177	0.0342	2	1.0361	0.009677	0.03485
SL2.40ch02_31979289	0.0177	0.0342	2	1.0361	0.009677	0.03485
SL2.40ch02_32018476	0.4838	0.3747	2	1.9979	0.1262	0.4995
SL2.40ch02_32072492	0.4645	0.3737	2	1.99	0.1161	0.4975
SL2.40ch02_32143321	0.4339	0.3706	2	1.9656	0.1258	0.4913
SL2.40ch02_32162575	0.39	0.3626	2	1.9076	0.1133	0.4758
SL2.40ch02_32183000	0	0	1	1	0	0
SL2.40ch02_32225607	0.1306	0.2014	2	1.2939	0.06774	0.2272
SL2.40ch02_32265362	0	0	1	1	0	0
SL2.40ch02_32280186	0.0097	0.019	2	1.0195	0.006452	0.01917
SL2.40ch02_32281088	0	0	1	1	0	0
SL2.40ch02_32311842	0.0097	0.019	2	1.0195	0.006452	0.01917
SL2.40ch02_32317229	0.0097	0.019	2	1.0195	0.006452	0.01917
SL2.40ch02_32373546	0.0097	0.019	2	1.0195	0.006452	0.01917
SL2.40ch02_32395279	0.171	0.2433	2	1.3956	0.07097	0.2835
SL2.40ch02_32395389	0.0129	0.0251	2	1.0261	0.006452	0.02547
SL2.40ch02_32434755	0	0	1	1	0	0
SL2.40ch02_32478344	0	0	1	1	0	0
SL2.40ch02_32478725	0.0113	0.0221	2	1.0228	0.003226	0.02233
SL2.40ch02_32488887	0.123	0.1924	2	1.275	0.05825	0.2157
SL2.40ch02_32529589	0	0	1	1	0	0
SL2.40ch02_32561302	0	0	1	1	0	0
SL2.40ch02_32561422	0	0	1	1	0	0
SL2.40ch02_32611306	0.4855	0.3748	2	1.9983	0.1065	0.4996
SL2.40ch02_32618531	0.0113	0.0221	2	1.0228	0.003226	0.02233
SL2.40ch02_32644262	0	0	1	1	0	0
SL2.40ch02_32651379	0.0113	0.0221	2	1.0228	0.003226	0.02233
SL2.40ch02_32696973	0.4887	0.3749	2	1.999	0.08065	0.4997
SL2.40ch02_32707379	0.2548	0.3077	2	1.6124	0.129	0.3798
SL2.40ch02_32743014	0.4968	0.375	2	1.9999	0.08091	0.5
SL2.40ch02_32827764	0.0097	0.019	2	1.0195	0	0.01917
SL2.40ch02_32887697	0.2113	0.2778	2	1.4999	0.1194	0.3333
SL2.40ch02_32897809	0	0	1	1	0	0
SL2.40ch02_32931355	0	0	1	1	0	0
SL2.40ch02_32931489	0.0081	0.0159	2	1.0163	0.003226	0.016
SL2.40ch02_32996319	0.3387	0.3476	2	1.8115	0.129	0.448
SL2.40ch02_33015210	0.3419	0.3488	2	1.8183	0.129	0.45
SL2.40ch02_33121238	0	0	1	1	0	0
SL2.40ch02_33122545	0	0	1	1	0	0
SL2.40ch02_33122579	0.479	0.3746	2	1.9965	0.09355	0.4991
SL2.40ch02_33164749	0.4016	0.3651	2	1.9254	0.1194	0.4806
SL2.40ch02_33192024	0.4871	0.3748	2	1.9987	0.08738	0.4997
SL2.40ch02_33340154	0	0	1	1	0	0
SL2.40ch02_33357758	0	0	1	1	0	0
SL2.40ch02_33373303	0	0	1	1	0	0
SL2.40ch02_33538310	0.0226	0.0432	2	1.0462	0.0129	0.04414
SL2.40ch02_33686357	0.4339	0.3706	2	1.9656	0.1065	0.4913
SL2.40ch02_33691738	0.0161	0.0312	2	1.0328	0.0129	0.03174
SL2.40ch02_33714169	0.0177	0.0342	2	1.0361	0.01613	0.03485
SL2.40ch02_33720007	0.2629	0.3125	2	1.6328	0.1065	0.3876
SL2.40ch02_33753248	0.2323	0.293	2	1.5543	0.02581	0.3566
SL2.40ch02_33761342	0	0	1	1	0	0
SL2.40ch02_33785477	0	0	1	1	0	0
SL2.40ch02_33803685	0	0	1	1	0	0
SL2.40ch02_33803963	0	0	1	1	0	0
SL2.40ch02_33817980	0.0032	0.0064	2	1.0065	0	0.006431
SL2.40ch02_33838681	0.0032	0.0064	2	1.0065	0	0.006431
SL2.40ch02_34003179	0.0032	0.0064	2	1.0065	0	0.006431
SL2.40ch02_34033981	0.4968	0.375	2	1.9999	0.1226	0.5
SL2.40ch02_34034126	0.4919	0.3749	2	1.9995	0.1258	0.4999
SL2.40ch02_34037299	0.4919	0.3749	2	1.9995	0.1258	0.4999
SL2.40ch02_34092223	0.2661	0.3143	2	1.641	0.09355	0.3906
SL2.40ch02_34102834	0.0258	0.049	2	1.0529	0.0129	0.05028
SL2.40ch02_34165821	0.0226	0.0432	2	1.0462	0.0129	0.04414
SL2.40ch02_34182894	0.4645	0.3737	2	1.99	0.1097	0.4975
SL2.40ch02_34195735	0.4403	0.3714	2	1.9719	0.1129	0.4929
SL2.40ch02_34234978	0.0226	0.0432	2	1.0462	0.0129	0.04414
SL2.40ch02_34283911	0.0258	0.049	2	1.0529	0.006452	0.05028
SL2.40ch02_34286750	0.0242	0.0461	2	1.0496	0.009677	0.04722
SL2.40ch02_34347743	0.0242	0.0461	2	1.0496	0.009677	0.04722
SL2.40ch02_34382779	0.2249	0.2879	2	1.5353	0.09385	0.3487
SL2.40ch02_34388704	0.0274	0.0519	2	1.0563	0.009677	0.05334
SL2.40ch02_34389046	0.0274	0.0519	2	1.0563	0.009677	0.05334
SL2.40ch02_34506939	0	0	1	1	0	0
SL2.40ch02_34507029	0	0	1	1	0	0
SL2.40ch02_34507122	0.0274	0.0519	2	1.0563	0.009677	0.05334
SL2.40ch02_34554160	0.0758	0.1303	2	1.163	0.01613	0.1401
SL2.40ch02_34588929	0.0274	0.0519	2	1.0563	0.009677	0.05334
SL2.40ch02_34600788	0.0274	0.0519	2	1.0563	0.009677	0.05334
SL2.40ch02_34615528	0.3371	0.3471	2	1.8081	0.04839	0.4469
SL2.40ch02_34622552	0.3387	0.3476	2	1.8115	0.04516	0.448
SL2.40ch02_34633067	0.2806	0.3223	2	1.6772	0.05161	0.4038
SL2.40ch02_34637161	0.0242	0.0461	2	1.0496	0.009677	0.04722
SL2.40ch02_34656783	0.1919	0.2621	2	1.4497	0.06774	0.3102
SL2.40ch02_34683494	0.3565	0.3535	2	1.8477	0.0871	0.4588
SL2.40ch02_34688128	0.3581	0.354	2	1.8509	0.09032	0.4597
SL2.40ch02_34690074	0.0274	0.0519	2	1.0563	0.009677	0.05334
SL2.40ch02_34692667	0.3597	0.3545	2	1.854	0.09355	0.4606
SL2.40ch02_34695910	0.3935	0.3634	2	1.9133	0.09032	0.4773
SL2.40ch02_34697596	0.3855	0.3615	2	1.9003	0.09355	0.4738
SL2.40ch02_34701351	0.3871	0.3619	2	1.903	0.09677	0.4745
SL2.40ch02_34702914	0.3581	0.354	2	1.8509	0.09032	0.4597
SL2.40ch02_34703644	0.3565	0.3535	2	1.8477	0.0871	0.4588
SL2.40ch02_34714130	0.3806	0.3603	2	1.8922	0.09032	0.4715
SL2.40ch02_34718962	0.1032	0.168	2	1.2272	0.03871	0.1851
SL2.40ch02_34719826	0.3463	0.3503	2	1.8273	0.09061	0.4527
SL2.40ch02_34800164	0.0274	0.0519	2	1.0563	0.009677	0.05334
SL2.40ch02_34800392	0.0274	0.0519	2	1.0563	0.009677	0.05334
SL2.40ch02_34867654	0.0339	0.0633	2	1.07	0.009677	0.06545
SL2.40ch02_34870488	0.0306	0.0576	2	1.0632	0.009677	0.05941
SL2.40ch02_34880140	0.0339	0.0633	2	1.07	0.009677	0.06545
SL2.40ch02_34909977	0.0306	0.0576	2	1.0632	0.009677	0.05941
SL2.40ch02_34910037	0.0306	0.0576	2	1.0632	0.009677	0.05941
SL2.40ch02_34910105	0.0306	0.0576	2	1.0632	0.009677	0.05941
SL2.40ch02_34910217	0.0306	0.0576	2	1.0632	0.009677	0.05941
SL2.40ch02_34910788	0.0306	0.0576	2	1.0632	0.009677	0.05941
SL2.40ch02_34912559	0.2694	0.3161	2	1.6491	0.04839	0.3936
SL2.40ch02_34923890	0.2694	0.3161	2	1.6491	0.04194	0.3936
SL2.40ch02_34929994	0.321	0.3409	2	1.7727	0.0871	0.4359
SL2.40ch02_34932191	0.0307	0.0578	2	1.0634	0.04854	0.0596
SL2.40ch02_34933246	0.0452	0.0825	2	1.0944	0.05806	0.08624
SL2.40ch02_34937120	0.3177	0.3396	2	1.7654	0.0871	0.4336
SL2.40ch02_34955667	0.05	0.0905	2	1.105	0.05484	0.095
SL2.40ch02_34956126	0.4048	0.3658	2	1.9301	0.08065	0.4819
SL2.40ch02_34956526	0.2774	0.3205	2	1.6692	0.05161	0.4009
SL2.40ch02_34956761	0.2726	0.3179	2	1.6572	0.04839	0.3966
SL2.40ch02_34959886	0.0484	0.0879	2	1.1014	0.05806	0.09209
SL2.40ch02_34960888	0.2726	0.3179	2	1.6572	0.04839	0.3966
SL2.40ch02_34961237	0.2742	0.3188	2	1.6612	0.04516	0.398
SL2.40ch02_34970927	0.0484	0.0879	2	1.1014	0.05806	0.09209
SL2.40ch02_34974365	0.2758	0.3197	2	1.6652	0.04839	0.3995
SL2.40ch02_34976316	0.279	0.3214	2	1.6732	0.04839	0.4023
SL2.40ch02_34977995	0.2726	0.3179	2	1.6572	0.04839	0.3966
SL2.40ch02_34983382	0.3081	0.3354	2	1.7431	0.09355	0.4263
SL2.40ch02_34984851	0.2492	0.3042	2	1.5979	0.07767	0.3742
SL2.40ch02_34986038	0.2839	0.3239	2	1.6851	0.05161	0.4066
SL2.40ch02_34986679	0.2839	0.3239	2	1.6851	0.05161	0.4066
SL2.40ch02_35058495	0.2919	0.328	2	1.7048	0.05484	0.4134
SL2.40ch02_35100872	0.3435	0.3493	2	1.8216	0.1	0.451
SL2.40ch02_35231893	0.0258	0.049	2	1.0529	0.0129	0.05028
SL2.40ch02_35268401	0.0306	0.0576	2	1.0632	0.02258	0.05941
SL2.40ch02_35296815	0.029	0.0548	2	1.0597	0.0129	0.05638
SL2.40ch02_35305657	0.029	0.0548	2	1.0597	0.0129	0.05638
SL2.40ch02_35361577	0.029	0.0548	2	1.0597	0.0129	0.05638
SL2.40ch02_35369677	0	0	1	1	0	0
SL2.40ch02_35373779	0.029	0.0548	2	1.0597	0.0129	0.05638
SL2.40ch02_35374324	0.029	0.0548	2	1.0597	0.0129	0.05638
SL2.40ch02_35391304	0.0274	0.0519	2	1.0563	0.01613	0.05334
SL2.40ch02_35433028	0.0258	0.049	2	1.0529	0.0129	0.05028
SL2.40ch02_35465492	0.3806	0.3603	2	1.8922	0.09032	0.4715
SL2.40ch02_35492812	0.4274	0.3697	2	1.9587	0.1065	0.4895
SL2.40ch02_35493433	0.0032	0.0064	2	1.0065	0	0.006431
SL2.40ch02_35551768	0.0032	0.0064	2	1.0065	0	0.006431
SL2.40ch02_35591038	0	0	1	1	0	0
SL2.40ch02_35663687	0	0	1	1	0	0
SL2.40ch02_35663703	0	0	1	1	0	0
SL2.40ch02_35687028	0	0	1	1	0	0
SL2.40ch02_35693241	0	0	1	1	0	0
SL2.40ch02_35693614	0.0032	0.0064	2	1.0065	0	0.006452
SL2.40ch02_35697878	0	0	1	1	0	0
SL2.40ch02_35701025	0.0032	0.0064	2	1.0065	0	0.006431
SL2.40ch02_35702632	0.0032	0.0064	2	1.0065	0	0.006431
SL2.40ch02_35704424	0	0	1	1	0	0
SL2.40ch02_35706687	0.0032	0.0064	2	1.0065	0	0.006431
SL2.40ch02_35712615	0.0032	0.0064	2	1.0065	0	0.006431
SL2.40ch02_35728360	0.0032	0.0064	2	1.0065	0	0.006452
SL2.40ch02_35734771	0.0032	0.0064	2	1.0065	0	0.006431
SL2.40ch02_35747321	0	0	1	1	0	0
SL2.40ch02_35749492	0.0032	0.0064	2	1.0065	0	0.006452
SL2.40ch02_35787760	0.0032	0.0064	2	1.0065	0	0.006431
SL2.40ch02_35797580	0	0	1	1	0	0
SL2.40ch02_35797726	0	0	1	1	0	0
SL2.40ch02_35797933	0	0	1	1	0	0
SL2.40ch02_35798459	0	0	1	1	0	0
SL2.40ch02_35798794	0	0	1	1	0	0
SL2.40ch02_35801704	0	0	1	1	0	0
SL2.40ch02_35802712	0	0	1	1	0	0
SL2.40ch02_35875692	0.0032	0.0064	2	1.0065	0	0.006431
SL2.40ch02_35876078	0	0	1	1	0	0
SL2.40ch02_35877466	0.0032	0.0064	2	1.0065	0	0.006431
SL2.40ch02_35887029	0	0	1	1	0	0
SL2.40ch02_35887509	0.0032	0.0064	2	1.0065	0	0.006431
SL2.40ch02_35887561	0	0	1	1	0	0
SL2.40ch02_35887942	0	0	1	1	0	0
SL2.40ch02_35888227	0	0	1	1	0	0
SL2.40ch02_35888709	0	0	1	1	0	0
SL2.40ch02_35890301	0.0032	0.0064	2	1.0065	0	0.006431
SL2.40ch02_35890431	0	0	1	1	0	0
SL2.40ch02_35890471	0	0	1	1	0	0
SL2.40ch02_35904109	0	0	1	1	0	0
SL2.40ch02_35904639	0	0	1	1	0	0
SL2.40ch02_35914170	0.0032	0.0064	2	1.0065	0	0.006431
SL2.40ch02_35930638	0	0	1	1	0	0
SL2.40ch02_35931419	0	0	1	1	0	0
SL2.40ch02_35932100	0	0	1	1	0	0
SL2.40ch02_35946907	0	0	1	1	0	0
SL2.40ch02_35949295	0.0065	0.0127	2	1.013	0	0.01282
SL2.40ch02_35949632	0	0	1	1	0	0
SL2.40ch02_35961853	0.0065	0.0128	2	1.013	0	0.01286
SL2.40ch02_35970513	0	0	1	1	0	0
SL2.40ch02_35970616	0.0065	0.0127	2	1.013	0	0.01282
SL2.40ch02_35982078	0.0065	0.0127	2	1.013	0	0.01282
SL2.40ch02_35985887	0.0065	0.0127	2	1.013	0	0.01282
SL2.40ch02_35990378	0.0065	0.0127	2	1.013	0	0.01282
SL2.40ch02_35990523	0.0065	0.0127	2	1.013	0	0.01282
SL2.40ch02_36005104	0.0065	0.0127	2	1.013	0	0.01282
SL2.40ch02_36005170	0.0065	0.0127	2	1.013	0	0.01282
SL2.40ch02_36005422	0.0065	0.0127	2	1.013	0	0.01282
SL2.40ch02_36005641	0.0065	0.0127	2	1.013	0	0.01282
SL2.40ch02_36006457	0.0065	0.0127	2	1.013	0	0.01282
SL2.40ch02_36009450	0.0065	0.0127	2	1.013	0	0.01282
SL2.40ch02_36009462	0.4516	0.3726	2	1.9814	0.1226	0.4953
SL2.40ch02_36009529	0.0065	0.0127	2	1.013	0	0.01282
SL2.40ch02_36012286	0.0065	0.0127	2	1.013	0	0.01282
SL2.40ch02_36012346	0	0	1	1	0	0
SL2.40ch02_36033068	0.0065	0.0127	2	1.013	0	0.01282
SL2.40ch02_36054774	0.0065	0.0127	2	1.013	0	0.01282
SL2.40ch02_36057939	0.0065	0.0127	2	1.013	0	0.01282
SL2.40ch02_36103310	0.0065	0.0127	2	1.013	0	0.01282
SL2.40ch02_36103360	0	0	1	1	0	0
SL2.40ch02_36103412	0	0	1	1	0	0
SL2.40ch02_36125759	0	0	1	1	0	0
SL2.40ch02_36126010	0.0065	0.0127	2	1.013	0	0.01282
SL2.40ch02_36130861	0	0	1	1	0	0
SL2.40ch02_36139437	0.0065	0.0127	2	1.013	0	0.01282
SL2.40ch02_36171302	0.0065	0.0127	2	1.013	0	0.01282
SL2.40ch02_36203703	0.0065	0.0127	2	1.013	0	0.01282
SL2.40ch02_36203872	0.0065	0.0127	2	1.013	0	0.01282
SL2.40ch02_36234169	0	0	1	1	0	0
SL2.40ch02_36237005	0	0	1	1	0	0
SL2.40ch02_36237013	0	0	1	1	0	0
SL2.40ch02_36237253	0	0	1	1	0	0
SL2.40ch02_36273027	0.0065	0.0127	2	1.013	0	0.01282
SL2.40ch02_36281438	0.0065	0.0127	2	1.013	0	0.01282
SL2.40ch02_36281967	0	0	1	1	0	0
SL2.40ch02_36299021	0.0065	0.0127	2	1.013	0	0.01282
SL2.40ch02_36308970	0.0065	0.0127	2	1.013	0	0.01282
SL2.40ch02_36309084	0.0065	0.0127	2	1.013	0	0.01282
SL2.40ch02_36309411	0.0065	0.0127	2	1.013	0	0.01282
SL2.40ch02_36309536	0.0065	0.0127	2	1.013	0	0.01282
SL2.40ch02_36365470	0	0	1	1	0	0
SL2.40ch02_36365493	0	0	1	1	0	0
SL2.40ch02_36365699	0	0	1	1	0	0
SL2.40ch02_36378524	0	0	1	1	0	0
SL2.40ch02_36402492	0.2913	0.3276	2	1.7032	0.09709	0.4129
SL2.40ch02_36403822	0.2871	0.3256	2	1.693	0.1032	0.4093
SL2.40ch02_36404700	0.2919	0.328	2	1.7048	0.1	0.4134
SL2.40ch02_36411382	0.2903	0.3272	2	1.7009	0.1032	0.4121
SL2.40ch02_36411760	0.2839	0.3239	2	1.6851	0.1032	0.4066
SL2.40ch02_36411876	0.2839	0.3239	2	1.6851	0.1032	0.4066
SL2.40ch02_36411949	0.2839	0.3239	2	1.6851	0.1032	0.4066
SL2.40ch02_36413163	0.2855	0.3247	2	1.6891	0.1065	0.408
SL2.40ch02_36419030	0.2839	0.3239	2	1.6851	0.1032	0.4066
SL2.40ch02_36422604	0.2871	0.3256	2	1.693	0.1032	0.4093
SL2.40ch02_36423220	0.2919	0.328	2	1.7048	0.1065	0.4134
SL2.40ch02_36423419	0.2903	0.3272	2	1.7009	0.1032	0.4121
SL2.40ch02_36423685	0.2839	0.3239	2	1.6851	0.1032	0.4066
SL2.40ch02_36423935	0.2855	0.3247	2	1.6891	0.1	0.408
SL2.40ch02_36424046	0.2855	0.3247	2	1.6891	0.1	0.408
SL2.40ch02_36425078	0.2919	0.328	2	1.7048	0.1	0.4134
SL2.40ch02_36426811	0.2855	0.3247	2	1.6891	0.1	0.408
SL2.40ch02_36432223	0.2903	0.3272	2	1.7009	0.1032	0.4121
SL2.40ch02_36432389	0.2855	0.3247	2	1.6891	0.1	0.408
SL2.40ch02_36432672	0.2919	0.328	2	1.7048	0.1	0.4134
SL2.40ch02_36441771	0.2903	0.3272	2	1.7009	0.1032	0.4121
SL2.40ch02_36441789	0.2919	0.328	2	1.7048	0.1065	0.4134
SL2.40ch02_36441790	0.2919	0.328	2	1.7048	0.1065	0.4134
SL2.40ch02_36442126	0.2903	0.3272	2	1.7009	0.1032	0.4121
SL2.40ch02_36442247	0.2871	0.3256	2	1.693	0.1097	0.4093
SL2.40ch02_36445534	0.2903	0.3272	2	1.7009	0.1032	0.4121
SL2.40ch02_36445628	0.2903	0.3272	2	1.7009	0.1097	0.4121
SL2.40ch02_36468188	0.2935	0.3287	2	1.7087	0.1032	0.4148
SL2.40ch02_36479697	0.2919	0.328	2	1.7048	0.1065	0.4134
SL2.40ch02_36490995	0.2903	0.3272	2	1.7009	0.1032	0.4121
SL2.40ch02_36491052	0.2887	0.3264	2	1.697	0.1065	0.4107
SL2.40ch02_36491226	0.2887	0.3264	2	1.697	0.1065	0.4107
SL2.40ch02_36491424	0.2843	0.3242	2	1.6862	0.09804	0.407
SL2.40ch02_36499553	0.2903	0.3272	2	1.7009	0.1097	0.4121
SL2.40ch02_36519732	0.2913	0.3276	2	1.7032	0.1036	0.4129
SL2.40ch02_36542951	0.2903	0.3272	2	1.7009	0.1032	0.4121
SL2.40ch02_36543878	0.2968	0.3303	2	1.7164	0.1097	0.4174
SL2.40ch02_36544491	0.2903	0.3272	2	1.7009	0.1032	0.4121
SL2.40ch02_36545340	0.2919	0.328	2	1.7048	0.1065	0.4134
SL2.40ch02_36559326	0.2855	0.3247	2	1.6891	0.1065	0.408
SL2.40ch02_36572189	0.2871	0.3256	2	1.693	0.1032	0.4093
SL2.40ch02_36597798	0.3871	0.3619	2	1.903	0.09677	0.4745
SL2.40ch02_36617311	0.379	0.3599	2	1.8894	0.1	0.4707
SL2.40ch02_36644987	0.377	0.3594	2	1.8859	0.09385	0.4698
SL2.40ch02_36690885	0.3835	0.3611	2	1.897	0.1003	0.4729
SL2.40ch02_36690955	0.3823	0.3608	2	1.8949	0.09355	0.4723
SL2.40ch02_36697033	0.3722	0.3581	2	1.8773	0.09709	0.4673
SL2.40ch02_36716522	0.3835	0.3611	2	1.897	0.09385	0.4729
SL2.40ch02_36722393	0.379	0.3599	2	1.8894	0.1	0.4707
SL2.40ch02_36741093	0.3864	0.3618	2	1.9018	0.1039	0.4742
SL2.40ch02_36749104	0.3694	0.3573	2	1.8722	0.1	0.4659
SL2.40ch02_36766038	0.3758	0.3591	2	1.8838	0.1	0.4692
SL2.40ch02_36766964	0.3694	0.3573	2	1.8722	0.09355	0.4659
SL2.40ch02_36766995	0.3694	0.3573	2	1.8722	0.09355	0.4659
SL2.40ch02_36804592	0.3576	0.3539	2	1.85	0.08738	0.4594
SL2.40ch02_36818647	0.3565	0.3535	2	1.8477	0.0871	0.4588
SL2.40ch02_36828702	0.371	0.3578	2	1.8751	0.09032	0.4667
SL2.40ch02_36842294	0.3694	0.3573	2	1.8722	0.09355	0.4659
SL2.40ch02_36842732	0.3613	0.355	2	1.8571	0.09032	0.4615
SL2.40ch02_36842795	0.3613	0.355	2	1.8571	0.09032	0.4615
SL2.40ch02_36847914	0.3645	0.356	2	1.8632	0.08387	0.4633
SL2.40ch02_36848254	0.3629	0.3555	2	1.8602	0.09355	0.4624
SL2.40ch02_36848346	0.3645	0.356	2	1.8632	0.09032	0.4633
SL2.40ch02_36848406	0.3629	0.3555	2	1.8602	0.0871	0.4624
SL2.40ch02_36848547	0.3629	0.3555	2	1.8602	0.09355	0.4624
SL2.40ch02_36852202	0.3597	0.3545	2	1.854	0.09355	0.4606
SL2.40ch02_36881715	0.3709	0.3578	2	1.875	0.08824	0.4667
SL2.40ch02_36886682	0.4545	0.3729	2	1.9836	0.08442	0.4959
SL2.40ch02_36900974	0.3645	0.356	2	1.8632	0.09032	0.4633
SL2.40ch02_36901988	0.0825	0.14	2	1.1785	0.0356	0.1514
SL2.40ch02_36914467	0.3742	0.3587	2	1.8809	0.08387	0.4683
SL2.40ch02_36915210	0	0	1	1	0	0
SL2.40ch02_36915527	0.3629	0.3555	2	1.8602	0.0871	0.4624
SL2.40ch02_36932064	0.4613	0.3735	2	1.9881	0.08387	0.497
SL2.40ch02_36932232	0.35	0.3515	2	1.8349	0.0871	0.455
SL2.40ch02_36952886	0.2032	0.2714	2	1.479	0.3871	0.3239
SL2.40ch02_36959806	0.3581	0.354	2	1.8509	0.09032	0.4597
SL2.40ch02_36959861	0	0	1	1	0	0
SL2.40ch02_36962359	0.3576	0.3539	2	1.85	0.08091	0.4594
SL2.40ch02_36962576	0.3613	0.355	2	1.8571	0.09032	0.4615
SL2.40ch02_36962602	0.3613	0.355	2	1.8571	0.09032	0.4615
SL2.40ch02_36962697	0.3613	0.355	2	1.8571	0.09032	0.4615
SL2.40ch02_36963579	0.3661	0.3564	2	1.8662	0.09355	0.4642
SL2.40ch02_36963699	0.3661	0.3564	2	1.8662	0.0871	0.4642
SL2.40ch02_36971932	0.3597	0.3545	2	1.854	0.09355	0.4606
SL2.40ch02_36972343	0.3597	0.3545	2	1.854	0.09355	0.4606
SL2.40ch02_36976164	0.3597	0.3545	2	1.854	0.0871	0.4606
SL2.40ch02_36976342	0.3597	0.3545	2	1.854	0.09355	0.4606
SL2.40ch02_36976377	0.3613	0.355	2	1.8571	0.09032	0.4615
SL2.40ch02_36985379	0.3597	0.3545	2	1.854	0.0871	0.4606
SL2.40ch02_36987285	0.3523	0.3522	2	1.8394	0.08117	0.4564
SL2.40ch02_36987800	0.3677	0.3569	2	1.8692	0.09032	0.465
SL2.40ch02_37010001	0.3581	0.354	2	1.8509	0.08387	0.4597
SL2.40ch02_37010419	0.3581	0.354	2	1.8509	0.09032	0.4597
SL2.40ch02_37010472	0.3597	0.3545	2	1.854	0.0871	0.4606
SL2.40ch02_37011410	0.3613	0.355	2	1.8571	0.09032	0.4615
SL2.40ch02_37013423	0.3677	0.3569	2	1.8692	0.09032	0.465
SL2.40ch02_37013548	0.3645	0.356	2	1.8632	0.09032	0.4633
SL2.40ch02_37043078	0.3532	0.3525	2	1.8413	0.07419	0.4569
SL2.40ch02_37043293	0.3581	0.354	2	1.8509	0.07742	0.4597
SL2.40ch02_37043491	0.3581	0.354	2	1.8509	0.07742	0.4597
SL2.40ch02_37043505	0.3581	0.354	2	1.8509	0.07742	0.4597
SL2.40ch02_37043639	0.3597	0.3545	2	1.854	0.07419	0.4606
SL2.40ch02_37043753	0.3581	0.354	2	1.8509	0.07742	0.4597
SL2.40ch02_37043803	0.3597	0.3545	2	1.854	0.07419	0.4606
SL2.40ch02_37043948	0.3532	0.3525	2	1.8413	0.07419	0.4569
SL2.40ch02_37044495	0.3597	0.3545	2	1.854	0.07419	0.4606
SL2.40ch02_37056522	0.3581	0.354	2	1.8509	0.07742	0.4597
SL2.40ch02_37056639	0.3581	0.354	2	1.8509	0.07742	0.4597
SL2.40ch02_37056752	0.3581	0.354	2	1.8509	0.07742	0.4597
SL2.40ch02_37071406	0.3528	0.3524	2	1.8404	0.0712	0.4566
SL2.40ch02_37071564	0.3532	0.3525	2	1.8413	0.07419	0.4569
SL2.40ch02_37071726	0.3532	0.3525	2	1.8413	0.07419	0.4569
SL2.40ch02_37071801	0.3532	0.3525	2	1.8413	0.07419	0.4569
SL2.40ch02_37072279	0.3516	0.352	2	1.8381	0.07742	0.456
SL2.40ch02_37072467	0.3516	0.352	2	1.8381	0.07742	0.456
SL2.40ch02_37082020	0.3629	0.3555	2	1.8602	0.07419	0.4624
SL2.40ch02_37115651	0.3952	0.3638	2	1.9158	0.08065	0.478
SL2.40ch02_37116013	0.4	0.3648	2	1.9231	0.07742	0.48
SL2.40ch02_37116130	0.4	0.3648	2	1.9231	0.07742	0.48
SL2.40ch02_37116223	0.4	0.3648	2	1.9231	0.07742	0.48
SL2.40ch02_37145218	0.4	0.3648	2	1.9231	0.07742	0.48
SL2.40ch02_37163459	0.3919	0.363	2	1.9107	0.08065	0.4766
SL2.40ch02_37163549	0.3919	0.363	2	1.9107	0.08065	0.4766
SL2.40ch02_37236862	0.2742	0.3188	2	1.6612	0.07742	0.398
SL2.40ch02_37247171	0.279	0.3214	2	1.6732	0.07419	0.4023
SL2.40ch02_37272249	0.271	0.317	2	1.6531	0.07742	0.3951
SL2.40ch02_37374839	0.4613	0.3735	2	1.9881	0.1032	0.497
SL2.40ch02_37375011	0.1919	0.2621	2	1.4497	0.08065	0.3102
SL2.40ch02_37376716	0.4547	0.3729	2	1.9837	0.1068	0.4959
SL2.40ch02_37407293	0.4597	0.3734	2	1.9871	0.1	0.4967
SL2.40ch02_37410604	0.4597	0.3734	2	1.9871	0.1	0.4967
SL2.40ch02_37423735	0.4661	0.3739	2	1.9909	0.1	0.4977
SL2.40ch02_37460896	0.2548	0.3077	2	1.6124	0.07742	0.3798
SL2.40ch02_37508511	0.2306	0.2919	2	1.5501	0.0871	0.3549
SL2.40ch02_37533453	0.2573	0.3091	2	1.6186	0.1003	0.3822
SL2.40ch02_37538701	0.2645	0.3134	2	1.6369	0.1032	0.3891
SL2.40ch02_37554824	0.1984	0.2675	2	1.4664	0.0871	0.3181
SL2.40ch02_37663569	0.4694	0.3741	2	1.9925	0.0871	0.4981
SL2.40ch02_37752258	0.4677	0.374	2	1.9917	0.09032	0.4979
SL2.40ch02_37752520	0.4742	0.3743	2	1.9947	0.08387	0.4987
SL2.40ch02_37754966	0.2806	0.3223	2	1.6772	0.1226	0.4038
SL2.40ch02_37791929	0.021	0.0402	2	1.0428	0.01613	0.04106
SL2.40ch02_37830273	0	0	1	1	0	0
SL2.40ch02_37830579	0.279	0.3214	2	1.6732	0.05484	0.4023
SL2.40ch02_37858766	0.2806	0.3223	2	1.6772	0.05806	0.4038
SL2.40ch02_37911311	0.029	0.0548	2	1.0597	0.01935	0.05638
SL2.40ch02_38009496	0.0161	0.0312	2	1.0328	0.0129	0.03174
SL2.40ch02_38012432	0.3323	0.3453	2	1.7977	0.05806	0.4437
SL2.40ch02_38064186	0.2945	0.3292	2	1.711	0.09709	0.4155
SL2.40ch02_38071500	0.279	0.3214	2	1.6732	0.08065	0.4023
SL2.40ch02_38092604	0.3306	0.3447	2	1.7942	0.06129	0.4426
SL2.40ch02_38092606	0.3306	0.3447	2	1.7942	0.06129	0.4426
SL2.40ch02_38096910	0.3306	0.3447	2	1.7942	0.05484	0.4426
SL2.40ch02_38098183	0.4016	0.3651	2	1.9254	0.07419	0.4806
SL2.40ch02_38128916	0.3565	0.3535	2	1.8477	0.06129	0.4588
SL2.40ch02_38137017	0.3532	0.3525	2	1.8413	0.06129	0.4569
SL2.40ch02_38137195	0	0	1	1	0	0
SL2.40ch02_38167967	0.3565	0.3535	2	1.8477	0.06129	0.4588
SL2.40ch02_38216977	0.0113	0.0221	2	1.0228	0.003226	0.02233
SL2.40ch02_38218043	0.0113	0.0221	2	1.0228	0.003226	0.02233
SL2.40ch02_38231314	0.3258	0.3428	2	1.7835	0.05806	0.4393
SL2.40ch02_38264043	0.3258	0.3428	2	1.7835	0.05806	0.4393
SL2.40ch02_38362029	0.2613	0.3115	2	1.6288	0.06452	0.386
SL2.40ch02_38420406	0.3081	0.3354	2	1.7431	0.04194	0.4263
SL2.40ch02_38534098	0.3097	0.3362	2	1.7469	0.04516	0.4276
SL2.40ch02_38633361	0.321	0.3409	2	1.7727	0.04839	0.4359
SL2.40ch02_38739381	0.4839	0.3747	2	1.9979	0.1032	0.4995
SL2.40ch02_38776365	0.0129	0.0252	2	1.0262	0.006472	0.02555
SL2.40ch02_38823531	0	0	1	1	0	0
SL2.40ch02_38823651	0.3306	0.3447	2	1.7942	0.1194	0.4426
SL2.40ch02_38834546	0.3323	0.3453	2	1.7977	0.09032	0.4437
SL2.40ch02_38834606	0	0	1	1	0	0
SL2.40ch02_38835027	0.3323	0.3453	2	1.7977	0.09032	0.4437
SL2.40ch02_38835719	0.3339	0.3459	2	1.8012	0.0871	0.4448
SL2.40ch02_38836778	0.3274	0.3434	2	1.7871	0.04194	0.4404
SL2.40ch02_38852898	0.3301	0.3445	2	1.793	0.03883	0.4423
SL2.40ch02_38857151	0.3306	0.3447	2	1.7942	0.1194	0.4426
SL2.40ch02_38891528	0.3387	0.3476	2	1.8115	0.04516	0.448
SL2.40ch02_38898017	0.3323	0.3453	2	1.7977	0.04516	0.4437
SL2.40ch02_38926406	0	0	1	1	0	0
SL2.40ch02_38952206	0.3839	0.3612	2	1.8976	0.03871	0.473
SL2.40ch02_39144869	0.3806	0.3603	2	1.8922	0.05161	0.4715
SL2.40ch02_39177592	0.0097	0.019	2	1.0195	0.006452	0.01917
SL2.40ch02_39215244	0.3177	0.3396	2	1.7654	0.09355	0.4336
SL2.40ch02_39275300	0.0694	0.1208	2	1.1482	0.03548	0.1291
SL2.40ch02_39275429	0.0694	0.1208	2	1.1482	0.03548	0.1291
SL2.40ch02_39278008	0.0548	0.0983	2	1.1157	0.01935	0.1037
SL2.40ch02_39283421	0.4419	0.3716	2	1.9734	0.03871	0.4933
SL2.40ch02_39309634	0.3806	0.3603	2	1.8922	0.05161	0.4715
SL2.40ch02_39326087	0.3694	0.3573	2	1.8722	0.04194	0.4659
SL2.40ch02_39337126	0.3694	0.3573	2	1.8722	0.04194	0.4659
SL2.40ch02_39339125	0.371	0.3578	2	1.8751	0.04516	0.4667
SL2.40ch02_39350603	0.3694	0.3573	2	1.8722	0.04194	0.4659
SL2.40ch02_39369888	0.3742	0.3587	2	1.8809	0.05161	0.4683
SL2.40ch02_39524475	0.3694	0.3573	2	1.8722	0.04194	0.4659
SL2.40ch02_39615835	0.1113	0.1782	2	1.2466	0.04839	0.1978
SL2.40ch02_39615836	0.1113	0.1782	2	1.2466	0.04839	0.1978
SL2.40ch02_39649764	0.35	0.3515	2	1.8349	0.04839	0.455
SL2.40ch02_39733233	0	0	1	1	0	0
SL2.40ch02_39808945	0.3404	0.3482	2	1.815	0.04235	0.449
SL2.40ch02_39840447	0.3532	0.3525	2	1.8413	0.04194	0.4569
SL2.40ch02_39890873	0	0	1	1	0	0
SL2.40ch02_39890909	0.1645	0.2371	2	1.3791	0.06452	0.2749
SL2.40ch02_39891653	0.1661	0.2387	2	1.3832	0.05484	0.2771
SL2.40ch02_39891992	0.1661	0.2387	2	1.3832	0.05484	0.2771
SL2.40ch02_39892100	0.1645	0.2371	2	1.3791	0.05806	0.2749
SL2.40ch02_39895204	0.4887	0.3749	2	1.999	0.09355	0.4997
SL2.40ch02_39901136	0.1542	0.2268	2	1.3529	0.05519	0.2609
SL2.40ch02_39901379	0.1613	0.234	2	1.3709	0.05161	0.2706
SL2.40ch02_39904311	0.1629	0.2355	2	1.375	0.05484	0.2727
SL2.40ch02_39904406	0.1645	0.2371	2	1.3791	0.05806	0.2749
SL2.40ch02_39907182	0.1645	0.2371	2	1.3791	0.05806	0.2749
SL2.40ch02_39907482	0.1629	0.2355	2	1.375	0.05484	0.2727
SL2.40ch02_39907543	0.4871	0.3748	2	1.9987	0.09677	0.4997
SL2.40ch02_39907966	0.1645	0.2371	2	1.3791	0.05806	0.2749
SL2.40ch02_39916827	0.3516	0.352	2	1.8381	0.04516	0.456
SL2.40ch02_39984404	0.0548	0.0983	2	1.1157	0.01935	0.1037
SL2.40ch02_40016675	0.3468	0.3504	2	1.8283	0.04194	0.453
SL2.40ch02_40016680	0.3468	0.3504	2	1.8283	0.04194	0.453
SL2.40ch02_40017152	0.3484	0.351	2	1.8316	0.03871	0.454
SL2.40ch02_40018264	0.0581	0.1034	2	1.1228	0.02581	0.1094
SL2.40ch02_40018267	0.0581	0.1034	2	1.1228	0.02581	0.1094
SL2.40ch02_40093278	0.4113	0.367	2	1.939	0.1	0.4843
SL2.40ch02_40096345	0.3532	0.3525	2	1.8413	0.03548	0.4569
SL2.40ch02_40120645	0	0	1	1	0	0
SL2.40ch02_40120703	0.0548	0.0983	2	1.1157	0.01935	0.1037
SL2.40ch02_40124591	0.3548	0.353	2	1.8445	0.03871	0.4579
SL2.40ch02_40270792	0.3403	0.3482	2	1.8149	0.02903	0.449
SL2.40ch02_40292480	0.3403	0.3482	2	1.8149	0.03548	0.449
SL2.40ch02_40295282	0.4581	0.3732	2	1.986	0.09677	0.4965
SL2.40ch02_40331127	0.3371	0.3471	2	1.8081	0.03548	0.4469
SL2.40ch02_40332402	0.3387	0.3476	2	1.8115	0.03871	0.448
SL2.40ch02_40339208	0.0871	0.1464	2	1.1891	0.07742	0.159
SL2.40ch02_40381020	0.4026	0.3653	2	1.9269	0.02597	0.481
SL2.40ch02_40407561	0.0016	0.0032	2	1.0032	0.003226	0.003221
SL2.40ch02_40422352	0.4339	0.3706	2	1.9656	0.02903	0.4913
SL2.40ch02_40437966	0.4339	0.3706	2	1.9656	0.02903	0.4913
SL2.40ch02_40456401	0.0016	0.0032	2	1.0032	0.003226	0.003221
SL2.40ch02_40456519	0	0	1	1	0	0
SL2.40ch02_40456857	0	0	1	1	0	0
SL2.40ch02_40570796	0.4403	0.3714	2	1.9719	0.02258	0.4929
SL2.40ch02_40616445	0.4387	0.3712	2	1.9704	0.02581	0.4925
SL2.40ch02_40643081	0.3045	0.3339	2	1.7348	0.08997	0.4236
SL2.40ch02_40755069	0.4452	0.372	2	1.9762	0.02581	0.494
SL2.40ch02_40780888	0.0016	0.0032	2	1.0032	0.003226	0.003221
SL2.40ch02_40838020	0.2177	0.2826	2	1.5167	0.4355	0.3407
SL2.40ch02_40955764	0.4419	0.3716	2	1.9734	0.03226	0.4933
SL2.40ch02_41022273	0.3952	0.3638	2	1.9158	0.06129	0.478
SL2.40ch02_41051091	0.0016	0.0032	2	1.0032	0.003226	0.003221
SL2.40ch02_41056849	0.3871	0.3619	2	1.903	0.05806	0.4745
SL2.40ch02_41109888	0.3968	0.3641	2	1.9182	0.07097	0.4787
SL2.40ch02_41215607	0.0016	0.0032	2	1.0032	0.003226	0.003221
SL2.40ch02_41215691	0.4113	0.367	2	1.939	0.05484	0.4843
SL2.40ch02_41305747	0	0	1	1	0	0
SL2.40ch02_41341837	0.4242	0.3692	2	1.9551	0.04839	0.4885
SL2.40ch02_41360989	0.4177	0.3681	2	1.9473	0.04839	0.4865
SL2.40ch02_41363901	0.4207	0.3686	2	1.9509	0.05178	0.4874
SL2.40ch02_41364877	0.0032	0.0064	2	1.0065	0	0.006431
SL2.40ch02_41367663	0.3468	0.3504	2	1.8283	0.0871	0.453
SL2.40ch02_41367764	0.4016	0.3651	2	1.9254	0.05484	0.4806
SL2.40ch02_41368569	0.4	0.3648	2	1.9231	0.05161	0.48
SL2.40ch02_41386100	0.0016	0.0032	2	1.0032	0.003226	0.003221
SL2.40ch02_41445157	0.0016	0.0032	2	1.0032	0.003226	0.003221
SL2.40ch02_41480437	0.0016	0.0032	2	1.0032	0.003226	0.003221
SL2.40ch02_41511011	0.3871	0.3619	2	1.903	0.05161	0.4745
SL2.40ch02_41548498	0.3468	0.3504	2	1.8283	0.0871	0.453
SL2.40ch02_41591959	0.3968	0.3641	2	1.9182	0.05161	0.4787
SL2.40ch02_41592260	0.05	0.0905	2	1.105	0.04839	0.095
SL2.40ch02_41700522	0.0484	0.0879	2	1.1014	0.04516	0.09209
SL2.40ch02_41701437	0.3903	0.3627	2	1.9082	0.05806	0.4759
SL2.40ch02_41726037	0.4323	0.3704	2	1.9639	0.08387	0.4908
SL2.40ch02_41751976	0.4323	0.3704	2	1.9639	0.08387	0.4908
SL2.40ch02_41766076	0.35	0.3515	2	1.8349	0.0871	0.455
SL2.40ch02_41766101	0.3452	0.3499	2	1.825	0.09032	0.452
SL2.40ch02_41766136	0.35	0.3515	2	1.8349	0.0871	0.455
SL2.40ch02_41766348	0.4323	0.3704	2	1.9639	0.08387	0.4908
SL2.40ch02_41766354	0.4323	0.3704	2	1.9639	0.08387	0.4908
SL2.40ch02_41766716	0.3903	0.3627	2	1.9082	0.05161	0.4759
SL2.40ch02_41768210	0.3893	0.3624	2	1.9065	0.04886	0.4755
SL2.40ch02_41782423	0.0032	0.0064	2	1.0065	0.006472	0.006452
SL2.40ch02_41796166	0.3823	0.3608	2	1.8949	0.04839	0.4723
SL2.40ch02_41796211	0.4306	0.3701	2	1.9622	0.08065	0.4904
SL2.40ch02_41796279	0.3839	0.3612	2	1.8976	0.05161	0.473
SL2.40ch02_41796698	0.3823	0.3608	2	1.8949	0.05484	0.4723
SL2.40ch02_41798947	0.3823	0.3608	2	1.8949	0.05484	0.4723
SL2.40ch02_41799072	0.3823	0.3608	2	1.8949	0.05484	0.4723
SL2.40ch02_41799121	0.3823	0.3608	2	1.8949	0.05484	0.4723
SL2.40ch02_41799124	0.3823	0.3608	2	1.8949	0.05484	0.4723
SL2.40ch02_41799129	0.3806	0.3603	2	1.8922	0.05806	0.4715
SL2.40ch02_41799171	0.379	0.3599	2	1.8894	0.06129	0.4707
SL2.40ch02_41799178	0.379	0.3599	2	1.8894	0.06129	0.4707
SL2.40ch02_41799188	0.3806	0.3603	2	1.8922	0.05806	0.4715
SL2.40ch02_41829305	0	0	1	1	0	0
SL2.40ch02_42025750	0.1812	0.2527	2	1.422	0.07767	0.2968
SL2.40ch02_42061928	0.3452	0.3499	2	1.825	0.04516	0.452
SL2.40ch02_42083724	0.4145	0.3676	2	1.9432	0.08065	0.4854
SL2.40ch02_42098528	0.3548	0.353	2	1.8445	0.03871	0.4579
SL2.40ch02_42122466	0.3366	0.3469	2	1.8071	0.0396	0.4466
SL2.40ch02_42190657	0.379	0.3599	2	1.8894	0.05484	0.4707
SL2.40ch02_42190800	0.3048	0.334	2	1.7356	0.0871	0.4238
SL2.40ch02_42225904	0.3532	0.3525	2	1.8413	0.03548	0.4569
SL2.40ch02_42294955	0.2597	0.3106	2	1.6247	0.04839	0.3845
SL2.40ch02_42333739	0.2645	0.3134	2	1.6369	0.04516	0.3891
SL2.40ch02_42423650	0.2581	0.3096	2	1.6206	0.03871	0.3829
SL2.40ch02_42535013	0.2097	0.2765	2	1.4957	0.07742	0.3314
SL2.40ch02_42631970	0.2677	0.3152	2	1.645	0.05161	0.3921
SL2.40ch02_42651329	0.2371	0.2963	2	1.5668	0.03548	0.3618
SL2.40ch02_42673121	0.2306	0.2919	2	1.5501	0.03548	0.3549
SL2.40ch02_42719275	0.2081	0.2752	2	1.4915	0.05484	0.3295
SL2.40ch02_42719284	0.2081	0.2752	2	1.4915	0.05484	0.3295
SL2.40ch02_42719797	0	0	1	1	0	0
SL2.40ch02_42739016	0.0016	0.0032	2	1.0032	0.003226	0.003221
SL2.40ch02_42739067	0.1629	0.2355	2	1.375	0.08065	0.2727
SL2.40ch02_42759614	0.2113	0.2778	2	1.4999	0.04839	0.3333
SL2.40ch02_42895641	0	0	1	1	0	0
SL2.40ch02_42895720	0.2016	0.2701	2	1.4748	0.04839	0.3219
SL2.40ch02_42895990	0.2016	0.2701	2	1.4748	0.04839	0.3219
SL2.40ch02_42945867	0.2	0.2688	2	1.4706	0.05161	0.32
SL2.40ch02_42946735	0.2065	0.274	2	1.4873	0.03226	0.3277
SL2.40ch02_42946760	0	0	1	1	0	0
SL2.40ch02_42965342	0.2	0.2688	2	1.4706	0.05161	0.32
SL2.40ch02_42981152	0.2	0.2688	2	1.4706	0.05161	0.32
SL2.40ch02_43068848	0.0065	0.0127	2	1.013	0.006452	0.01282
SL2.40ch02_43068934	0.421	0.3687	2	1.9512	0.08065	0.4875
SL2.40ch02_43124469	0.4	0.3648	2	1.9231	0.05806	0.48
SL2.40ch02_43207732	0.3919	0.363	2	1.9107	0.05484	0.4766
SL2.40ch02_43230042	0.3867	0.3618	2	1.9024	0.04854	0.4743
SL2.40ch02_43269198	0	0	1	1	0	0
SL2.40ch02_43424989	0.4	0.3648	2	1.9231	0.05161	0.48
SL2.40ch02_43444824	0.3984	0.3645	2	1.9207	0.05484	0.4793
SL2.40ch02_43496231	0.3984	0.3645	2	1.9207	0.04839	0.4793
SL2.40ch02_43526638	0.4016	0.3651	2	1.9254	0.04839	0.4806
SL2.40ch02_43574561	0.4016	0.3651	2	1.9254	0.05484	0.4806
SL2.40ch02_43574627	0.0016	0.0032	2	1.0032	0.003226	0.003221
SL2.40ch02_43597357	0.4541	0.3729	2	1.9833	0.07541	0.4958
SL2.40ch02_43681383	0.1935	0.2634	2	1.4539	0.07097	0.3122
SL2.40ch02_43704420	0.4107	0.3669	2	1.9382	0.03571	0.4841
SL2.40ch02_43801838	0.4758	0.3744	2	1.9953	0.06774	0.4988
SL2.40ch02_43835531	0.3774	0.3595	2	1.8866	0.07742	0.4699
SL2.40ch02_43914297	0.0032	0.0065	2	1.0065	0	0.006472
SL2.40ch02_43978137	0.3839	0.3612	2	1.8976	0.07742	0.473
SL2.40ch02_44018287	0.3742	0.3587	2	1.8809	0.08387	0.4683
SL2.40ch02_44063170	0.3677	0.3569	2	1.8692	0.08387	0.465
SL2.40ch02_44063182	0.3694	0.3573	2	1.8722	0.0871	0.4659
SL2.40ch02_44063362	0.371	0.3578	2	1.8751	0.08387	0.4667
SL2.40ch02_44063368	0.3694	0.3573	2	1.8722	0.0871	0.4659
SL2.40ch02_44063403	0.371	0.3578	2	1.8751	0.07742	0.4667
SL2.40ch02_44063444	0.3677	0.3569	2	1.8692	0.08387	0.465
SL2.40ch02_44069445	0.3726	0.3582	2	1.878	0.08065	0.4675
SL2.40ch02_44072941	0.371	0.3578	2	1.8751	0.07742	0.4667
SL2.40ch02_44145022	0.1694	0.2418	2	1.3915	0.1	0.2813
SL2.40ch02_44221329	0.3387	0.3476	2	1.8115	0.1032	0.448
SL2.40ch02_44302602	0.3387	0.3476	2	1.8115	0.09677	0.448
SL2.40ch02_44352071	0.3403	0.3482	2	1.8149	0.1	0.449
SL2.40ch02_44365268	0	0	1	1	0	0
SL2.40ch02_44433274	0.3387	0.3476	2	1.8115	0.09677	0.448
SL2.40ch02_44524570	0.3194	0.3402	2	1.7691	0.1032	0.4347
SL2.40ch02_44601448	0	0	1	1	0	0
SL2.40ch02_44609360	0.3355	0.3465	2	1.8046	0.07742	0.4459
SL2.40ch02_44654397	0.3355	0.3465	2	1.8046	0.08387	0.4459
SL2.40ch02_44672003	0.3241	0.3421	2	1.7797	0.09446	0.4381
SL2.40ch02_44799434	0.1161	0.1842	2	1.2583	0.05806	0.2053
SL2.40ch02_44809917	0.322	0.3413	2	1.7751	0.09385	0.4366
SL2.40ch02_44813741	0.321	0.3409	2	1.7727	0.1	0.4359
SL2.40ch02_44814312	0	0	1	1	0	0
SL2.40ch02_44838262	0.3226	0.3442	3	1.7832	0.09385	0.4366
SL2.40ch02_45023029	0	0	1	1	0	0
SL2.40ch02_45053564	0.1306	0.2014	2	1.2939	0.02903	0.2272
[truncated: 9,040 more rows]

## Sheet: Supplemental Table 4
SUPPLEMENTAL TABLE 4: Genetic diversity indicators of the 199 tomato varieties using the GenoBaits Tomato 10K panel
ID	MAF	PIC	Ao	Ae	Ho	He
SL2.40ch01_1126282	0.0952	0.1575	2	1.2082	0.1905	0.1723
SL2.40ch01_1126323	0.1225	0.1919	2	1.274	0.2451	0.2151
SL2.40ch01_1127372	0.3627	0.3555	2	1.8598	0.1176	0.4623
SL2.40ch01_1129340	0	0	1	1	0	0
SL2.40ch01_1130095	0.0495	0.0898	2	1.104	0.0991	0.09419
SL2.40ch01_1130352	0	0	1	1	0	0
SL2.40ch01_1130571	0.018	0.0348	2	1.0367	0	0.03539
SL2.40ch01_1132165	0.3874	0.362	2	1.9034	0.07207	0.4746
SL2.40ch01_71246984	0.4531	0.3728	2	1.9825	0.0712	0.4956
SL2.40ch01_71255999	0	0	1	1	0	0
SL2.40ch01_71257441	0	0	1	1	0	0
SL2.40ch01_73946475	0	0	1	1	0	0
SL2.40ch01_73946928	0.0045	0.0089	2	1.009	0.009009	0.008968
SL2.40ch01_73947116	0	0	1	1	0	0
SL2.40ch01_73950470	0	0	1	1	0	0
SL2.40ch01_82279043	0.0355	0.0661	2	1.0735	0.03226	0.06845
SL2.40ch02_41766076	0.35	0.3515	2	1.8349	0.0871	0.455
SL2.40ch02_41766101	0.3452	0.3499	2	1.825	0.09032	0.452
SL2.40ch02_41766136	0.35	0.3515	2	1.8349	0.0871	0.455
SL2.40ch02_41766348	0.4323	0.3704	2	1.9639	0.08387	0.4908
SL2.40ch02_41766354	0.4323	0.3704	2	1.9639	0.08387	0.4908
SL2.40ch02_41766716	0.3903	0.3627	2	1.9082	0.05161	0.4759
SL2.40ch02_42895641	0	0	1	1	0	0
SL2.40ch02_42895720	0.2016	0.2701	2	1.4748	0.04839	0.3219
SL2.40ch02_42895990	0.2016	0.2701	2	1.4748	0.04839	0.3219
SL2.40ch02_42946735	0.2065	0.274	2	1.4873	0.03226	0.3277
SL2.40ch02_46830355	0	0	1	1	0	0
SL2.40ch03_6728335	0	0	1	1	0	0
SL2.40ch03_6728555	0	0	1	1	0	0
SL2.40ch03_6728654	0	0	1	1	0	0
SL2.40ch03_6796766	0	0	1	1	0	0
SL2.40ch03_8607333	0	0	1	1	0	0
SL2.40ch03_58852276	0.016	0.0309	2	1.0324	0.003546	0.03141
SL2.40ch03_58858919	0.0081	0.0159	2	1.0163	0.003226	0.016
SL2.40ch03_58858930	0	0	1	1	0	0
SL2.40ch04_38705215	0	0	1	1	0	0
SL2.40ch05_2293737	0	0	1	1	0	0
SL2.40ch05_2294499	0	0	1	1	0	0
SL2.40ch05_6387881	0.1032	0.168	2	1.2272	0.2065	0.1851
SL2.40ch05_27331230	0	0	1	1	0	0
SL2.40ch05_62493940	0.2371	0.2963	2	1.5668	0.08065	0.3618
SL2.40ch05_63159050	0.0452	0.0825	2	1.0944	0.02581	0.08624
SL2.40ch06_57535	0	0	1	1	0	0
SL2.40ch06_207988	0.1016	0.1659	2	1.2234	0.1129	0.1826
SL2.40ch06_2322150	0.3613	0.355	2	1.8571	0.2258	0.4615
SL2.40ch06_2322281	0.1839	0.2551	2	1.4288	0.1355	0.3001
SL2.40ch06_2354859	0.1892	0.2597	2	1.4426	0.3243	0.3068
SL2.40ch06_2354927	0.2928	0.3284	2	1.7069	0.1351	0.4141
SL2.40ch06_2633793	0.3677	0.3569	2	1.8692	0.2258	0.465
SL2.40ch06_2651229	0	0	1	1	0	0
SL2.40ch06_2659490	0.2753	0.3194	2	1.6639	0.03371	0.399
SL2.40ch06_2709759	0	0	1	1	0	0
SL2.40ch06_2921244	0.1486	0.2211	2	1.3389	0.04505	0.2531
SL2.40ch06_26206704	0	0	1	1	0	0
SL2.40ch06_30868682	0.2661	0.3143	2	1.641	0.2419	0.3906
SL2.40ch06_30876052	0.3532	0.3525	2	1.8413	0.2355	0.4569
SL2.40ch06_30879012	0.3613	0.355	2	1.8571	0.2387	0.4615
SL2.40ch06_33539578	0	0	1	1	0	0
SL2.40ch06_33932438	0.4774	0.3745	2	1.9959	0.1806	0.499
SL2.40ch06_33933905	0.3468	0.3504	2	1.8284	0.1351	0.4531
SL2.40ch06_35036533	0	0	1	1	0	0
SL2.40ch06_35794814	0.0129	0.0251	2	1.0261	0	0.02547
SL2.40ch06_41962436	0.2568	0.3088	2	1.6172	0.06306	0.3817
SL2.40ch06_42362163	0.1065	0.1721	2	1.2349	0.05806	0.1902
SL2.40ch06_44134741	0.1351	0.2064	2	1.3051	0.05405	0.2337
SL2.40ch07_60809107	0.0081	0.0159	2	1.0163	0.003236	0.01605
SL2.40ch07_60920196	0	0	1	1	0	0
SL2.40ch07_60920951	0.0081	0.0159	2	1.0163	0.003226	0.016
SL2.40ch08_49589571	0	0	1	1	0	0
SL2.40ch08_49589589	0	0	1	1	0	0
SL2.40ch08_49589595	0	0	1	1	0	0
SL2.40ch08_58808163	0.289	0.3265	2	1.6976	0.1299	0.4109
SL2.40ch08_60580200	0.0405	0.0748	2	1.0844	0.009009	0.07779
SL2.40ch09_49131	0.4484	0.3723	2	1.9789	0.1032	0.4947
SL2.40ch09_50680	0.036	0.0671	2	1.0747	0	0.06947
SL2.40ch09_50812	0	0	1	1	0	0
SL2.40ch09_56183	0.4419	0.3716	2	1.9734	0.1032	0.4933
SL2.40ch09_56672	0	0	1	1	0	0
SL2.40ch09_56736	0	0	1	1	0	0
SL2.40ch09_56868	0.0016	0.0032	2	1.0032	0.003226	0.003221
SL2.40ch09_3477432	0.4242	0.3692	2	1.9551	0.04839	0.4885
SL2.40ch09_3478979	0.4242	0.3692	2	1.9551	0.04839	0.4885
SL2.40ch09_3479018	0	0	1	1	0	0
SL2.40ch09_4800680	0.0991	0.1626	2	1.2174	0.05405	0.1786
SL2.40ch09_5496352	0	0	1	1	0	0
SL2.40ch09_5496485	0	0	1	1	0	0
SL2.40ch09_5497427	0	0	1	1	0	0
SL2.40ch09_11229842	0.1565	0.2291	2	1.3586	0.06129	0.2639
SL2.40ch09_13622111	0.4773	0.3745	2	1.9959	0.178	0.499
SL2.40ch09_13622939	0.3661	0.3564	2	1.8662	0.1774	0.4642
SL2.40ch09_18086313	0.1565	0.2291	2	1.3586	0.06129	0.2639
SL2.40ch09_35279276	0.1565	0.2291	2	1.3586	0.06129	0.2639
SL2.40ch09_45864578	0.1565	0.2291	2	1.3586	0.06129	0.2639
SL2.40ch09_49489093	0.1629	0.2355	2	1.375	0.04839	0.2727
SL2.40ch09_66762558	0.2342	0.2944	2	1.5594	0.07207	0.3587
SL2.40ch09_66762610	0.2703	0.3167	2	1.6514	0.2523	0.3944
SL2.40ch09_66762705	0.2207	0.2925	3	1.5408	0.2727	0.3412
SL2.40ch09_66762763	0.1486	0.2666	3	1.4238	0.09346	0.2543
SL2.40ch09_66762821	0	0	1	1	0	0
SL2.40ch09_66762906	0.0225	0.0431	2	1.0461	0.009009	0.04403
SL2.40ch09_66783784	0	0	1	1	0	0
SL2.40ch09_67303537	0.0453	0.0828	2	1.0947	0.05825	0.08651
SL2.40ch09_67304459	0.0613	0.1084	2	1.13	0.03871	0.1151
SL2.40ch09_67304468	0.0371	0.0689	2	1.0769	0.07419	0.07144
SL2.40ch09_67304472	0.0371	0.0689	2	1.0769	0.07419	0.07144
SL2.40ch09_67304473	0.0371	0.0689	2	1.0769	0.07419	0.07144
SL2.40ch09_67304481	0.0371	0.0689	2	1.0769	0.07419	0.07144
SL2.40ch09_67304535	0.0355	0.0904	3	1.1025	0.04636	0.04528
SL2.40ch09_67304542	0.0484	0.0879	2	1.1014	0.06452	0.09209
SL2.40ch09_67304603	0.0371	0.0689	2	1.0769	0.07419	0.07144
SL2.40ch09_67304604	0.0371	0.0689	2	1.0769	0.07419	0.07144
SL2.40ch09_67304606	0.0371	0.0689	2	1.0769	0.07419	0.07144
SL2.40ch09_67304661	0.0387	0.0717	2	1.0804	0.07742	0.07442
SL2.40ch09_67304666	0.0387	0.0717	2	1.0804	0.07742	0.07442
SL2.40ch09_67304681	0.0387	0.0717	2	1.0804	0.07742	0.07442
SL2.40ch09_67304682	0.0387	0.0717	2	1.0804	0.07742	0.07442
SL2.40ch09_67304749	0.0387	0.0717	2	1.0804	0.07742	0.07442
SL2.40ch09_67304810	0.0387	0.0717	2	1.0804	0.07742	0.07442
SL2.40ch09_67304812	0.0597	0.1059	2	1.1264	0.03548	0.1122
SL2.40ch09_67304813	0.0597	0.1059	2	1.1264	0.03548	0.1122
SL2.40ch09_67304814	0.0597	0.1059	2	1.1264	0.03548	0.1122
SL2.40ch09_67304841	0.0597	0.1059	2	1.1264	0.03548	0.1122
SL2.40ch10_1307397	0	0	1	1	0	0
SL2.40ch10_62012073	0.2679	0.3153	2	1.6453	0.05519	0.3922
SL2.40ch10_62012162	0.2622	0.3121	2	1.6311	0.05537	0.3869
SL2.40ch10_62012180	0.367	0.3567	2	1.8678	0.07339	0.4646
SL2.40ch11_500493	0	0	1	1	0	0
SL2.40ch11_2795604	0	0	1	1	0	0
SL2.40ch11_3706345	0	0	1	1	0	0
SL2.40ch11_4360855	0.0676	0.1181	2	1.1442	0.009009	0.126
SL2.40ch11_6171655	0.3378	0.3473	2	1.8096	0.08108	0.4474
SL2.40ch11_8090264	0.3387	0.3476	2	1.8115	0.1226	0.448
SL2.40ch11_8633469	0.3065	0.3347	2	1.7394	0.1161	0.4251
SL2.40ch11_8744810	0.0339	0.0633	2	1.07	0.01613	0.06545
SL2.40ch11_8764030	0.2758	0.3197	2	1.6652	0.1258	0.3995
SL2.40ch11_8769601	0.1958	0.2653	2	1.4597	0.0356	0.3149
SL2.40ch11_8922843	0.3065	0.3347	2	1.7394	0.02581	0.4251
SL2.40ch11_8972905	0	0	1	1	0	0
SL2.40ch11_9225114	0	0	1	1	0	0
SL2.40ch11_9290095	0.0339	0.0633	2	1.07	0.01613	0.06545
SL2.40ch11_9318832	0.2419	0.2995	2	1.5793	0.1032	0.3668
SL2.40ch11_9356623	0.0339	0.0633	2	1.07	0.01613	0.06545
SL2.40ch11_9461743	0.3452	0.3499	2	1.825	0.05161	0.452
SL2.40ch11_9550430	0.3113	0.3369	2	1.7506	0.02903	0.4288
SL2.40ch11_9797143	0.2523	0.3061	2	1.6058	0.09009	0.3772
SL2.40ch11_9825111	0.2855	0.3247	2	1.6891	0.1129	0.408
SL2.40ch11_10015479	0	0	1	1	0	0
SL2.40ch11_10018811	0.2242	0.2874	2	1.5334	0.09355	0.3479
SL2.40ch11_10135630	0.445	0.372	2	1.9761	0.1327	0.4939
SL2.40ch11_10137242	0.4371	0.371	2	1.9688	0.1194	0.4921
SL2.40ch11_10137445	0.4387	0.3712	2	1.9704	0.1226	0.4925
SL2.40ch11_10137560	0.4419	0.3716	2	1.9734	0.129	0.4933
SL2.40ch11_10137566	0.4419	0.3716	2	1.9734	0.129	0.4933
SL2.40ch11_10137625	0.4403	0.3714	2	1.9719	0.1258	0.4929
SL2.40ch11_10138049	0.0355	0.0661	2	1.0735	0.01935	0.06845
SL2.40ch11_10138182	0	0	1	1	0	0
SL2.40ch11_10138363	0	0	1	1	0	0
SL2.40ch11_10138607	0.4323	0.3704	2	1.9639	0.1161	0.4908
SL2.40ch11_10139075	0	0	1	1	0	0
SL2.40ch11_10139276	0.4339	0.3706	2	1.9656	0.1194	0.4913
SL2.40ch11_10139716	0.3436	0.3494	2	1.8219	0.04886	0.4511
SL2.40ch11_10139758	0	0	1	1	0	0
SL2.40ch11_10142092	0.0355	0.0661	2	1.0735	0.01935	0.06845
SL2.40ch11_10142260	0.4399	0.3714	2	1.9715	0.1266	0.4928
SL2.40ch11_40477306	0	0	1	1	0	0
SL2.40ch11_46085848	0.1081	0.1742	2	1.2389	0.01802	0.1928
SL2.40ch11_46164221	0.0274	0.0519	2	1.0563	0.009677	0.05334
SL2.40ch11_49181074	0	0	1	1	0	0
SL2.40ch11_50194716	0.3288	0.344	2	1.7902	0.0991	0.4414
SL2.40ch11_51190601	0.3871	0.3619	2	1.903	0.07742	0.4745
SL2.40ch11_51371972	0.0456	0.0833	2	1.0953	0.07818	0.08705
SL2.40ch11_52125845	0	0	1	1	0	0
SL2.40ch11_52191453	0.4595	0.3734	2	1.9869	0.03604	0.4967
SL2.40ch11_52380763	0.1218	0.4395	4	1.8892	0.3498	0.2886
SL2.40ch11_52381253	0.2387	0.2974	2	1.5711	0.4775	0.3635
SL2.40ch11_52382579	0.0429	0.0787	2	1.0894	0	0.08204
SL2.40ch11_52383916	0	0	1	1	0	0
SL2.40ch12_2941301	0.2252	0.2881	2	1.5361	0.09009	0.349
SL2.40ch12_2941583	0.4369	0.371	2	1.9687	0.1171	0.492
SL2.40ch12_2941708	0.4369	0.371	2	1.9687	0.1171	0.492
SL2.40ch12_2941798	0.4414	0.3715	2	1.9729	0.1261	0.4931
SL2.40ch12_3713523	0.3468	0.3504	2	1.8284	0.1171	0.4531
SL2.40ch12_4462018	0.1387	0.2104	2	1.314	0.07742	0.2389
SL2.40ch12_43614721	0.4505	0.3725	2	1.9805	0.05405	0.4951
SL2.40ch12_62534395	0.1757	0.2477	2	1.4077	0.04505	0.2896
SL2.40ch12_63761045	0.2613	0.3115	2	1.6287	0.07207	0.386
Average	0.152054	0.166351	1.74194	1.3521	0.0634475	0.204972
SD	0.163029	0.151265	0.505948	0.374604	0.0750046	0.195923

## Sheet: Supplemental Table 5
SUPPLEMENTAL TABLE 5: Origin of the trait-specific markers of GenoBaits Tomato 10K panel
Disease name	Resistance gene	Marker_ID	Chromosome	Citations
Late blight	Ph3	Ph_03	SL2.40ch09	Jung et al. 2015
Late blight	Ph3	SNPh3_1	SL2.40ch09	Jung et al. 2015
Late blight	Ph3	SNPh3_2	SL2.40ch09	Jung et al. 2015
Leaf mold	Cf9	cf9_1	SL2.40ch01	Kim et al.2016
Leaf mold	Cf9	cf9_2	SL2.40ch01	Kim et al.2016
Gray leaf spot disease	Sm	SmSNP_1	SL2.40ch11	Yang et al. 2022
Gray leaf spot disease	Sm	Sm_02	SL2.40ch11	Yang et al. 2022
Tomato spotted wilt disease	Sw5b	YR_02_01	SL2.40ch09	Tong et al.2023
Tomato spotted wilt disease	Sw5b	YR_02_02	SL2.40ch09	Tong et al.2023
Tomato spotted wilt disease	Sw5b	YR_02_03	SL2.40ch09	Tong et al.2023
Tomato spotted wilt disease	Sw5b	YR_03_01	SL2.40ch09	Tong et al.2023
Tomato spotted wilt disease	Sw5b	YR_03_02	SL2.40ch09	Tong et al.2023
Fusarium wilt disease	I1	I1_001_01	SL2.40ch11	Arens et al. 2010
Fusarium wilt disease	I1	I1_001_02	SL2.40ch11	Arens et al. 2010
Fusarium wilt disease	I2	I2_1003	SL2.40ch11	Shi et al.2009
Fusarium wilt disease	I3	Mol_16	SL2.40ch07	Catanzariti et al.2015
Fusarium wilt disease	I3	Mol_15_01	SL2.40ch07	Catanzariti et al.2015
Fusarium wilt disease	I3	Mol_15_02	SL2.40ch07	Catanzariti et al.2015
Fusarium wilt disease	I3	Mol_17	SL2.40ch07	Catanzariti et al.2015
Fusarium wilt disease	I7	I_05	SL2.40ch08	Gonzalez-Cendales et al.2016
Root-Knot nematode disease	Mi-1	Mi_03	SL2.40ch06	El-Sappah et al. 2019
Root-Knot nematode disease	Mi-1.2	Mi_1001	SL2.40ch06	Furumizu et al. 2023
Root-Knot nematode disease	Mi-1.2	Mi_01	SL2.40ch06	Furumizu et al. 2023
Root-Knot nematode disease	RRKN	RRKN1_6-2658134	SL2.40ch06	Devran et al.2023
Root-Knot nematode disease	RRKN	RRKN1_6-2782441	SL2.40ch06	Devran et al.2023
Root-Knot nematode disease	RRKN	RRKN1_6-2919895	SL2.40ch06	Devran et al.2023
Tomato yellow leaf curl disease	Ty1	Mol_02	SL2.40ch06	H El-Sappah et al.2022
Tomato yellow leaf curl disease	Ty1/Ty3	Ty_02	SL2.40ch06	Koeda et al 2023
Tomato yellow leaf curl disease	Ty1/Ty3	AM_05	SL2.40ch06	Koeda et al 2023
Tomato yellow leaf curl disease	Ty3	AM_14	SL2.40ch06	Koeda et al 2023
Tomato yellow leaf curl disease	Ty3	AM_15	SL2.40ch06	Koeda et al 2023
Tomato yellow leaf curl disease	Ty2	AM_21_01	SL2.40ch11	Lee et al.2021
Tomato yellow leaf curl disease	Ty2	AM_21_02	SL2.40ch11	Lee et al.2021
Tomato yellow leaf curl disease	Ty4	AM_18_05	SL2.40ch03	Lee et al.2021
Tomato yellow leaf curl disease	Ty4	AM_18_03	SL2.40ch03	Lee et al.2021
Tomato yellow leaf curl disease	Ty4	AM_19_03	SL2.40ch03	Lee et al.2021
Tomato yellow leaf curl disease	Ty4	AM_18_01	SL2.40ch03	Lee et al.2021
Tomato yellow leaf curl disease	Ty4	AM_18_02	SL2.40ch03	Lee et al.2021
Tomato yellow leaf curl disease	Ty4	AM_18_04	SL2.40ch03	Lee et al.2021
Tomato yellow leaf curl disease	Ty4	AM_17_01	SL2.40ch03	Lee et al.2021
Tomato yellow leaf curl disease	Ty4	AM_17_02	SL2.40ch03	Lee et al.2021
Tomato yellow leaf curl disease	Ty4	AM_19_01	SL2.40ch03	Lee et al.2021
Tomato yellow leaf curl disease	Ty4	AM_19_02	SL2.40ch03	Lee et al.2021
Tomato yellow leaf curl disease	ty5	AM_20_01	SL2.40ch04	Lee et al.2021
Tomato leaf spot disease	BS4	BS_01	SL2.40ch05	Schornack et al. 2004
Tomato leaf spot disease	BS4	AM_03	SL2.40ch05	Schornack et al. 2004
Tomato leaf spot disease	Rx3	Rx_02	SL2.40ch05	Yang et al.2005
Tomato leaf spot disease	Xv4	Xv_01	SL2.40ch06	Sharlach et al.2013
Bacterial speck disease	Pto	Pto_01	SL2.40ch05	Yang et al.2005
Bacterial wilt	Bwr-6	BwR_02	SL2.40ch06	Abebe et al.2020
Bacterial canker	Rcm6	AM_23	SL2.40ch06	Abebe et al.2022
Verticillium wilt disease	Ve1	Ve1_1001	SL2.40ch09	Shi et al.2009,2011；Panthee et al.2013
Verticillium wilt disease	Ve2	Vel_07	SL2.40ch09	Shi et al.2009,2011；Panthee et al.2013
Tomato mosaic leaf disease	Tm22_Tm2	Tm_01_01	SL2.40ch09	Shi et al.2009,2011；Panthee et al.2013
Tomato mosaic leaf disease	Tm22_Tm2	Tm_01_02	SL2.40ch09	Shi et al.2009,2011；Panthee et al.2013
Tomato mosaic leaf disease	Tm22_Tm2	Tm_01_03	SL2.40ch09	Shi et al.2009,2011；Panthee et al.2013
Tobacco mosaic leaf disease	Tm2a_Tm2	Tm_07	SL2.40ch09	Shi et al.2009,2011；Panthee et al.2013
Tobacco mosaic leaf disease	Tm2a_Tm2	Tm_08	SL2.40ch09	Shi et al.2009,2011；Panthee et al.2013
Powdery mildew disease	Ol-2	Ol_3	SL2.40ch04	Bai et al. 2008
Powdery mildew disease	Ol-2	Ol_2	SL2.40ch04	Bai et al. 2008
Powdery mildew disease	Ol-2	Ol_1	SL2.40ch04	Bai et al. 2008
Tomato brown rugose fruit virus	QTL6W	maRk_NO-21	SL2.40ch06	HAMELINK et al. 2019
Tomato brown rugose fruit virus	QTL6W	maRk_NO-22	SL2.40ch06	HAMELINK et al. 2019
Tomato brown rugose fruit virus	QTL6W	maRk_NO-24	SL2.40ch06	HAMELINK et al. 2019
Tomato brown rugose fruit virus	QTL9_ToBRFV	To_01	SL2.40ch09	KALISVAART et al.2023
Tomato brown rugose fruit virus	QTL9_ToBRFV	To_02	SL2.40ch09	KALISVAART et al.2023
Tomato brown rugose fruit virus	QTL9_ToBRFV	To_03	SL2.40ch09	KALISVAART et al.2023
Tomato brown rugose fruit virus	QTL9_ToBRFV	To_04	SL2.40ch09	KALISVAART et al.2023
Tomato brown rugose fruit virus	QTL11_ToBRFV	To_07	SL2.40ch11	FONTANET et al. 2021
Tomato brown rugose fruit virus	QTL11_ToBRFV	To_08	SL2.40ch11	FONTANET et al. 2021
Tomato brown rugose fruit virus	QTL11_ToBRFV	To_14	SL2.40ch11	FONTANET et al. 2021
Tomato brown rugose fruit virus	QTL11_ToBRFV	To_15	SL2.40ch11	FONTANET et al. 2021
Tomato brown rugose fruit virus	QTL11_ToBRFV	To_16	SL2.40ch11	FONTANET et al. 2021
Tomato brown rugose fruit virus	QTL11_ToBRFV	To_17	SL2.40ch11	FONTANET et al. 2021
Tomato brown rugose fruit virus	QTL11_ToBRFV	To_19	SL2.40ch11	FONTANET et al. 2021
Tomato brown rugose fruit virus	SlCCA1	CCA-4-10	SL2.40ch11	KALISVAART et al.2023
Tomato brown rugose fruit virus	TBR11	TB_1	SL2.40ch11	Jia et al. 2023
Tomato brown rugose fruit virus	TBR11	TB_3	SL2.40ch11	Jia et al. 2023
Tomato brown rugose fruit virus	TBR11	TB_4_01	SL2.40ch11	Jia et al. 2023
Tomato brown rugose fruit virus	TBR11	TB_6	SL2.40ch11	Jia et al. 2023
Tomato brown rugose fruit virus	TBR11	TB_7	SL2.40ch11	Jia et al. 2023
Tomato brown rugose fruit virus	QTL11W	mark_NO-9	SL2.40ch11	HAMELINK et al. 2019
Tomato brown rugose fruit virus	QTL12W	mark_NO-11	SL2.40ch12	HAMELINK et al. 2019
Tomato brown rugose fruit virus	QTL12W	mark_NO-12	SL2.40ch12	HAMELINK et al. 2019
Tomato brown rugose fruit virus	QTL12W	mark_NO-14	SL2.40ch12	HAMELINK et al. 2019
Tomato brown rugose fruit virus	QTL12W	mark_NO-15	SL2.40ch12	HAMELINK et al. 2019
Heat stress tolerance	Mib2	Mib	SL2.40ch02	Sun et al.2023
Heat stress tolerance	HSfA2	HSf_1	SL2.40ch08	Hu et al. 2020
Heat stress tolerance	HSfA2	HSf_2	SL2.40ch08	Hu et al. 2020
Salt tolerance	SlSCaBP8-7	SlSCaBP8-7	SL2.40ch08	Liu et al. 2024
Salt tolerance	SlHAK20-48	SlHAK20-48	SL2.40ch04	Wang et al. 2020
Salt tolerance	SlSOS1	SNP_334-5_01	SL2.40ch01	Wang et al. 2021
Salt tolerance	SlSOS1	SNP_334-5_02	SL2.40ch01	Wang et al. 2021
Cold tolerance	SlBBX31	InDel_27	SL2.40ch07	Zhu et al. 2023
Cold tolerance	WRKY34	WRKY34_gan	SL2.40ch05	Guo et al. 2024
Sugar content	SSC-QTL	SSC_02_02	SL2.40ch09	Ranc etal 2012
Sugar content	SSC-QTL	SSC_01_02	SL2.40ch02	Ranc etal 2012
Sugar content	SSC-QTL	SSC_01_03	SL2.40ch02	Ranc etal 2012
Sugar content	LIN5	BR_02	SL2.40ch09	Tieman et al. 2017
Green shoulder	SlGLK2	GLK_01_02	SL2.40ch10	Powell et al.2012
Green shoulder	SlGLK2	GLK_01_01	SL2.40ch10	Powell et al.2012
Green shoulder	TKN4	TK_01	SL2.40ch01	Unknow
Locules number	LC	LC_01_01	SL2.40ch02	Rodrıguez et al 2011
Locules number	LC	LC_01_02	SL2.40ch02	Rodrıguez et al 2011
Locules number	LC	LC_01_03	SL2.40ch02	Rodrıguez et al 2011
Locules number	LC	LC_01_04	SL2.40ch02	Rodrıguez et al 2011
Locules number	LC	LC_01_05	SL2.40ch02	Rodrıguez et al 2011
Locules number	LC	LC_01_06	SL2.40ch02	Rodrıguez et al 2011
Locules number	LC	LC_01_07	SL2.40ch02	Rodrıguez et al 2011
Locules number	LC	LC_01_08	SL2.40ch02	Rodrıguez et al 2011
Locules number	LC	LC_01_09	SL2.40ch02	Rodrıguez et al 2011
Locules number	ENO	ENO	SL2.40ch03	Yuste-Lisbona et al. 2020
Fruit firmness	FIS1	FIS1	SL2.40ch10	Li et al.2020
Fruit firmness	SlEIN4	SlEIN4	SL2.40ch04	Zhang et al.2024
Fruit stripe	GS	GS_01	SL2.40ch07	Liu et al. 2020
Fruit shape	Ovate	Ov_01	SL2.40ch02	Maurya et al. 2021
Fruit size	fw3.2	Fw_01_01	SL2.40ch03	Chakrabarti et al 2013
Fruit size	fw2.2	Fw_01_02	SL2.40ch03	Arthur et al. 2021
Fruit size	fw2.2	FW_02_01	SL2.40ch03	Arthur et al. 2021
Fruit size	fw2.2	FW_02_02	SL2.40ch03	Arthur et al. 2021
Fruit size	fw2.2	Fw_03	SL2.40ch02	Arthur et al. 2021
Fruit tip morphology	PT	PT_01	SL2.40ch05	Song et al. 2022
Fruit shelf-life	alc	al_01	SL2.40ch10	Casals et al. 2012
Effective branches number	P450	P450_Sgal12g015720	SL2.40ch12	Li et al.2023
Pigment content	SlMYB12	SlM_01	SL2.40ch01	Jung et al. 2017
Pigment content	SlMYB12	SIM_02	SL2.40ch01	Jung et al. 2017
Pigment content	SlMYB12	SIM_04_01	SL2.40ch01	Jung et al. 2017
Pigment content	CRTISO	CR_01_01	SL2.40ch10	Isaacson et al.2002
Pigment content	CRTISO	CR_01_02	SL2.40ch10	Isaacson et al.2002
Pigment content	CRTISO	CR_01_03	SL2.40ch10	Isaacson et al.2002
Pigment content	CRTISO	CR_01_04	SL2.40ch10	Isaacson et al.2002
Pigment content	PSy1	Py_04	SL2.40ch03	Kang et al. 2022
Pigment content	PSy1	Py_05	SL2.40ch05	Kang et al. 2022
Pigment content	PSy1	Py_06	SL2.40ch10	Kang et al. 2022
Pigment content	SGR	SG_01	SL2.40ch08	Manoharan et al.2017
Pigment content	SlANT1	S1_01	SL2.40ch10	Yan et al.2020
Pigment content	CYC-B	CYC_01	SL2.40ch06	Manoharan et al.2017
Growth habit	SP	SP_02	SL2.40ch06	Kang et al. 2022
Growth habit	SP	SP_01	SL2.40ch06	Kang et al. 2022

## Sheet: Supplemental Table 6
SUPPLEMENTAL TABLE 6: Validation results of resistance testing using the GenoBaits Tomato 10K panel
Disease name	Late blight	Late blight	Late blight	Leaf mold	Leaf mold	Gray leaf spot disease	Gray leaf spot disease	Tomato spotted wilt disease	Tomato spotted wilt disease	Tomato spotted wilt disease	Tomato spotted wilt disease	Tomato spotted wilt disease	Fusarium wilt disease	Fusarium wilt disease	Fusarium wilt disease	Fusarium wilt disease	Fusarium wilt disease	Fusarium wilt disease	Fusarium wilt disease	Fusarium wilt disease	Root-Knot nematode disease	Root-Knot nematode disease	Root-Knot nematode disease	Root-Knot nematode disease	Root-Knot nematode disease	Root-Knot nematode disease	Tomato leaf curl disease	Tomato leaf curl disease	Tomato leaf curl disease	Tomato leaf curl disease	Tomato leaf curl disease	Tomato leaf curl disease	Tomato leaf curl disease	Tomato leaf curl disease	Tomato leaf curl disease	Tomato leaf curl disease	Tomato leaf curl disease	Tomato leaf curl disease	Tomato leaf curl disease	Tomato leaf curl disease	Tomato leaf curl disease	Tomato leaf curl disease	Tomato leaf curl disease	Tomato leaf curl disease	Tomato leaf spot disease	Tomato leaf spot disease	Tomato leaf spot disease	Tomato leaf spot disease	Bacterial speck disease
Resistance gene	Ph3	Ph3	Ph3	Cf9	Cf9	Sm	Sm	Sw5b	Sw5b	Sw5b	Sw5b	Sw5b	I1	I1	I2	I3	I3	I3	I3	I7	Mi-1	Mi-1.2	Mi-1.2	RRKN	RRKN	RRKN	Ty1	Ty1/Ty3	Ty1/Ty3	Ty3	Ty3	Ty2	Ty2	Ty4	Ty4	Ty4	Ty4	Ty4	Ty4	Ty4	Ty4	Ty4	Ty4	ty5	BS4	BS4	Rx3	Xv4	Pto
Marker_ID	PH_03	SNPH3_1	SNPH3_2	cf9_1	cf9_2	SmSNP_1	Sm_02	YR_02_01	YR_02_02	YR_02_03	YR_03_01	YR_03_02	I1_001_01	I1_001_02	I2_1003	Mol_16	Mol_15_01	Mol_15_02	Mol_17	I_05	Mi_03	Mi_1001	Mi_01	RRKN1_6-2658134	RRKN1_6-2782441	RRKN1_6-2919895	Mol_02	Ty_02	AM_05	AM_14	AM_15	AM_21_01	AM_21_02	AM_18_05	AM_18_03	AM_19_03	AM_18_01	AM_18_02	AM_18_04	AM_17_01	AM_17_02	AM_19_01	AM_19_02	AM_20_01	BS_01	AM_03	Rx_02	Xv_01	Pto_01
Chromosome	SL2.40ch09	SL2.40ch09	SL2.40ch09	SL2.40ch01	SL2.40ch01	SL2.40ch11	SL2.40ch11	SL2.40ch09	SL2.40ch09	SL2.40ch09	SL2.40ch09	SL2.40ch09	SL2.40ch11	SL2.40ch11	SL2.40ch11	SL2.40ch07	SL2.40ch07	SL2.40ch07	SL2.40ch07	SL2.40ch08	SL2.40ch06	SL2.40ch06	SL2.40ch06	SL2.40ch06	SL2.40ch06	SL2.40ch06	SL2.40ch06	SL2.40ch06	SL2.40ch06	SL2.40ch06	SL2.40ch06	SL2.40ch11	SL2.40ch11	SL2.40ch03	SL2.40ch03	SL2.40ch03	SL2.40ch03	SL2.40ch03	SL2.40ch03	SL2.40ch03	SL2.40ch03	SL2.40ch03	SL2.40ch03	SL2.40ch04	SL2.40ch05	SL2.40ch05	SL2.40ch05	SL2.40ch06	SL2.40ch05
Start position	66783784	66762906	66762821	1126323	1126282	10139758	46164221	67304603	67304604	67304606	67304661	67304666	3706330	3706345	52380763	60809107	60920195	60920196	60920951	58808163	2633793	2322281	2322347	2659490	2783795	2921244	26206704	30868682	30868767	30879012	30876052	51371972	51371952	6728335	6728613	6796780	6728649	6728647	6728555	6728653	6728654	6796762	6796766	3125501	2293737	2294499	62493940	35036533	6387881
End position	66783784	66762906	66762821	1126323	1126282	10139758	46164221	67304603	67304604	67304606	67304661	67304666	3706330	3706345	52380763	60809107	60920195	60920196	60920951	58808163	2633793	2322281	2322423	2659490	2783795	2921244	26206704	30868682	30868767	30879012	30876052	51371972	51371952	6728335	6728618	6796780	6728649	6728647	6728555	6728653	6728654	6796762	6796766	3125501	2293737	2294499	62493940	35036533	6387881
PD-24-012	NA	S	S	S	S	S	NA	S	S	S	S	S	S	S	S	S	S	S	S	S	H	S	S	S	S	S	S	S	S	H	H	S	S	NA	S	S	S	S	S	S	S	S	S	S	S	S	R	S	S
Tomato samples
JC005	NA	NA	NA	S	S	S	NA	S	S	S	S	S	S	S	S	S	S	S	S	S	H	S	S	R	R	R	R	R	R	R	R	S	S	NA	S	S	S	S	S	S	S	S	S	S	S	S	R	S	S
JC009	NA	NA	NA	S	S	S	NA	S	S	S	S	S	S	S	S	S	S	S	S	S	H	S	S	R	R	R	R	R	R	R	R	S	S	NA	S	S	S	S	S	S	S	S	S	S	S	S	R	S	S
JC029	NA	NA	NA	S	S	S	NA	S	S	S	S	S	S	S	S	S	S	S	S	S	S	S	S	R	R	R	S	R	R	R	H	S	S	NA	S	S	S	S	S	S	S	S	S	S	S	S	R	S	S
JC044	NA	NA	NA	S	S	S	NA	S	S	S	S	S	S	S	S	S	S	S	S	S	S	S	S	S	S	S	S	R	R	R	R	S	S	NA	S	S	S	S	S	S	S	S	S	S	S	S	S	S	S
JC052	NA	NA	NA	S	S	S	NA	S	S	S	S	S	S	S	NA	S	S	S	S	R	R	S	S	NA	H	S	R	R	R	R	R	S	S	NA	S	S	S	S	S	S	S	S	S	S	S	S	S	S	S
JC063	NA	NA	NA	S	S	S	NA	S	S	S	S	S	S	S	S	S	S	S	S	S	S	S	S	S	S	S	S	R	R	R	R	S	S	NA	S	S	S	S	S	S	S	S	S	S	S	S	R	S	S
JC064	NA	NA	NA	S	S	S	NA	S	S	S	S	S	S	S	NA	S	S	S	S	S	S	S	S	S	S	S	S	R	R	R	R	S	S	NA	S	S	S	S	S	S	S	S	S	S	S	S	R	S	S
JC067	NA	NA	NA	S	S	S	NA	NA	NA	NA	NA	NA	NA	NA	NA	NA	NA	NA	NA	S	S	NA	NA	NA	NA	S	NA	NA	NA	NA	NA	NA	NA	NA	NA	NA	NA	NA	NA	NA	NA	NA	NA	NA	NA	NA	NA	NA	S
JC072	NA	NA	NA	S	S	S	NA	S	S	S	S	S	S	S	S	S	S	S	S	S	S	S	S	S	S	S	S	R	R	R	R	S	S	NA	S	S	S	S	S	S	S	S	S	S	S	S	R	S	S
JC075	NA	NA	NA	S	S	S	NA	S	S	S	S	S	S	S	S	S	S	S	S	R	R	S	S	R	R	S	R	R	R	R	R	S	S	NA	S	S	S	S	S	S	S	S	S	S	S	S	R	S	S
WX032	NA	NA	NA	S	S	NA	NA	NA	NA	NA	NA	NA	NA	NA	NA	NA	NA	NA	NA	S	NA	NA	NA	NA	NA	NA	NA	NA	NA	NA	NA	S	S	NA	S	S	NA	NA	NA	NA	NA	S	S	NA	NA	S	NA	NA	NA
WX033	NA	NA	NA	S	S	S	NA	S	S	S	S	S	S	S	NA	S	S	S	S	S	R	H	S	NA	S	S	NA	R	R	R	R	S	S	NA	S	S	S	S	S	S	S	S	S	S	S	S	R	S	NA
WX039	NA	NA	NA	S	S	S	NA	S	S	S	S	S	S	S	NA	S	S	S	S	S	R	S	S	NA	R	S	R	R	R	R	R	S	S	NA	S	S	S	S	S	S	S	S	S	S	S	S	R	S	S
WX042	NA	NA	NA	S	S	S	NA	S	S	S	S	S	S	S	NA	S	S	S	S	S	S	S	S	S	S	S	S	R	R	R	R	S	S	NA	S	S	S	S	S	S	S	S	S	S	S	S	R	S	S
WX047	NA	NA	NA	NA	NA	NA	NA	S	S	S	S	S	NA	NA	NA	NA	NA	NA	NA	NA	NA	NA	NA	NA	NA	NA	NA	NA	NA	NA	NA	NA	NA	NA	NA	S	NA	NA	NA	NA	NA	S	S	NA	NA	NA	NA	NA	NA
WX048	NA	NA	NA	NA	NA	S	NA	S	S	S	S	S	S	S	S	S	S	S	S	R	R	S	S	NA	R	S	R	R	R	R	R	S	S	NA	S	S	S	S	S	S	S	S	S	S	S	S	S	S	NA
WX056	NA	NA	NA	S	S	S	NA	S	S	S	S	S	S	S	NA	S	S	S	S	S	S	S	S	S	S	S	R	S	R	R	R	S	S	NA	S	S	S	S	S	S	S	S	S	S	S	S	R	S	S
WX062	NA	NA	NA	S	S	S	NA	S	S	S	S	S	S	S	NA	S	S	S	S	S	S	S	S	S	S	S	S	S	S	NA	R	S	S	NA	S	S	S	S	S	S	S	S	S	S	S	S	R	S	NA
WX063	NA	NA	NA	S	S	S	NA	H	H	H	H	H	S	S	NA	S	S	S	S	S	R	S	S	NA	R	S	R	R	R	R	R	S	S	NA	S	S	S	S	S	S	S	S	S	S	S	S	R	S	S
WX065	NA	NA	NA	NA	NA	S	NA	S	S	S	S	S	S	S	NA	S	S	S	S	S	S	S	S	S	S	S	S	R	R	R	R	S	S	NA	S	S	S	S	S	S	S	S	S	S	S	S	R	S	NA
WX076	NA	NA	NA	S	S	S	NA	S	S	S	S	S	S	S	NA	S	S	S	S	S	S	S	S	S	S	S	S	S	S	NA	R	S	S	NA	S	S	S	S	S	S	S	S	S	S	S	S	R	S	S
WX099	NA	NA	NA	S	S	S	NA	S	S	S	S	S	S	S	NA	S	S	S	S	R	R	S	S	R	H	S	R	R	R	R	R	S	S	NA	S	S	S	S	S	S	S	S	S	S	S	S	S	S	S
WX104	NA	NA	NA	S	S	S	NA	S	S	S	S	S	S	S	NA	S	S	S	S	S	R	S	S	NA	R	S	R	R	R	R	R	S	S	NA	S	S	S	S	S	S	S	S	S	S	S	S	R	S	S
WX004	NA	NA	NA	S	S	S	NA	NA	NA	NA	NA	NA	NA	NA	NA	NA	NA	NA	NA	NA	NA	NA	NA	NA	NA	NA	NA	NA	NA	NA	NA	NA	NA	NA	S	S	S	S	S	S	S	S	S	NA	NA	NA	NA	NA	NA
WX005	NA	NA	NA	S	S	S	NA	S	S	S	S	S	S	S	AC(undefined)	S	S	S	S	S	S	S	S	S	S	S	S	S	S	S	S	NA	NA	NA	S	S	S	S	S	S	S	S	S	S	S	S	R	S	NA
WX037	NA	NA	NA	S	S	S	NA	S	S	S	S	S	S	S	AC(undefined)	S	S	S	S	S	S	S	S	S	S	S	S	S	S	S	S	NA	NA	NA	S	S	S	S	S	S	S	S	S	S	S	S	S	S	S
WX041	NA	NA	NA	S	S	S	NA	S	S	S	S	S	S	S	S	S	S	S	S	R	R	H	S	S	NA	S	S	S	S	S	S	S	S	NA	S	S	S	S	S	S	S	S	S	S	S	S	S	S	S
WX066	NA	NA	NA	NA	NA	S	NA	NA	NA	NA	NA	NA	NA	NA	NA	NA	NA	NA	NA	NA	NA	NA	NA	NA	NA	NA	NA	NA	NA	NA	NA	NA	NA	NA	S	NA	S	S	S	S	S	NA	NA	NA	NA	NA	NA	NA	NA
WX069	NA	S	NA	S	S	S	NA	S	S	S	S	S	S	S	S	S	S	S	S	S	S	S	S	S	S	S	S	S	S	S	S	NA	NA	NA	S	S	S	S	S	S	S	S	S	S	S	S	R	S	NA
WX071	NA	S	S	S	S	S	NA	S	S	S	S	S	S	S	S	S	S	S	S	S	R	H	S	S	S	S	NA	S	S	S	S	S	S	NA	S	S	S	S	S	S	S	S	S	S	S	S	R	S	NA
JC001	NA	NA	NA	S	S	NA	NA	NA	NA	NA	NA	NA	NA	NA	NA	NA	S	S	NA	NA	NA	NA	NA	NA	NA	NA	S	NA	NA	NA	NA	S	S	NA	S	NA	S	S	S	S	S	NA	NA	NA	NA	NA	NA	NA	NA
JC010	NA	S	S	NA	NA	S	NA	S	S	S	S	S	S	S	S	S	S	S	S	S	S	S	S	S	S	S	S	S	S	S	S	S	S	NA	S	S	S	S	S	S	S	S	S	S	S	S	R	S	S
JC011	NA	S	S	S	S	S	NA	S	S	S	S	S	S	S	S	S	S	S	S	S	S	S	S	S	S	S	S	S	S	S	S	S	S	NA	S	S	S	S	S	S	S	S	S	S	S	S	R	S	S
JC077	NA	S	S	S	S	S	NA	H	H	H	H	H	S	S	S	NA	S	S	S	S	R	H	S	NA	NA	S	S	S	S	S	S	S	S	NA	S	S	S	S	S	S	S	S	S	S	S	S	R	S	S
JC078	NA	S	S	S	S	S	NA	S	S	S	S	S	S	S	S	S	S	S	S	R	S	S	S	S	S	S	S	S	S	S	S	S	S	NA	S	S	S	S	S	S	S	S	S	S	S	S	S	S	S
JC085	NA	NA	NA	S	S	S	NA	S	S	S	S	S	S	S	S	S	S	S	S	R	S	S	S	R	R	R	S	R	R	R	R	S	S	NA	S	S	S	S	S	S	S	S	S	S	S	S	R	S	S
WX001	NA	NA	NA	NA	NA	S	NA	S	S	S	S	S	S	S	NA	S	S	S	S	S	S	S	S	S	S	S	S	S	S	S	S	S	S	NA	S	S	S	S	S	S	S	S	S	S	S	S	S	S	NA
JC006	NA	NA	NA	S	S	S	NA	S	S	S	S	S	S	S	S	S	S	S	S	S	S	S	S	R	R	R	NA	S	S	S	S	S	S	NA	S	S	S	S	S	S	S	S	S	S	S	S	R	S	S
JC015	NA	NA	NA	S	S	S	NA	S	S	S	S	S	S	S	S	S	S	S	S	S	S	S	S	R	R	R	NA	S	S	S	S	S	S	NA	S	S	S	S	S	S	S	S	S	S	S	S	R	S	S
JC020	NA	NA	NA	S	S	S	NA	S	S	S	S	S	S	S	S	S	S	S	S	S	S	S	S	R	R	R	NA	S	S	S	S	S	S	NA	S	S	S	S	S	S	S	S	S	S	S	S	R	S	S
JC021	NA	NA	NA	S	S	S	NA	S	S	S	S	S	S	S	S	S	S	S	S	S	H	S	S	R	R	R	R	H	H	H	H	S	S	NA	S	S	S	S	S	S	S	S	S	S	S	S	R	S	S
JC053	NA	NA	NA	S	S	S	NA	S	S	S	S	S	S	S	S	S	S	S	S	S	H	H	S	S	S	S	S	H	H	H	H	S	S	NA	S	S	S	S	S	S	S	S	S	S	S	S	R	S	S
JC082	NA	NA	NA	S	S	S	NA	S	S	S	S	S	S	S	S	S	S	S	S	S	S	S	S	S	S	S	S	S	S	S	S	S	S	NA	S	S	S	S	S	S	S	S	S	S	S	S	R	S	S
JC086	NA	NA	NA	S	S	S	NA	S	S	S	S	S	S	S	S	S	S	S	S	S	S	S	S	R	R	R	NA	S	S	S	S	S	S	NA	S	S	S	S	S	S	S	S	S	S	S	S	R	S	S
WX060	NA	NA	NA	S	S	S	NA	S	S	S	S	S	S	S	NA	S	S	S	S	S	S	S	S	S	S	S	S	R	R	R	R	S	S	NA	S	S	S	S	S	S	S	S	S	S	S	S	R	S	S
WX061	NA	NA	NA	S	S	S	NA	S	S	S	S	S	S	S	S	S	S	S	S	R	S	S	S	S	S	S	S	R	R	R	R	NA	NA	NA	S	S	S	S	S	S	S	S	S	S	S	S	S	S	NA
WX081	NA	NA	NA	NA	NA	NA	NA	S	S	S	S	S	NA	NA	NA	NA	S	S	NA	NA	NA	NA	NA	NA	NA	NA	NA	NA	NA	NA	S	NA	NA	NA	S	S	S	S	S	S	S	S	S	NA	NA	NA	NA	NA	NA
WX036	NA	NA	NA	S	S	S	NA	H	H	H	H	H	S	S	NA	S	S	S	S	S	S	S	S	S	S	S	S	S	S	S	S	S	S	NA	S	S	S	S	S	S	S	S	S	S	S	S	R	S	S
WX040	NA	NA	NA	S	S	S	NA	H	H	H	H	H	S	S	NA	S	S	S	S	S	S	S	S	S	S	S	S	S	S	S	S	S	S	NA	S	S	S	S	S	S	S	S	S	S	S	S	R	S	S
WX043	NA	NA	NA	NA	NA	S	NA	H	H	H	H	H	S	S	NA	S	S	S	S	R	R	H	S	NA	S	S	S	S	S	S	S	S	S	NA	S	S	S	S	S	S	S	S	S	S	S	S	R	S	S
JC026	NA	NA	NA	S	S	S	NA	S	S	S	S	S	S	S	S	S	S	S	S	S	R	H	S	NA	NA	S	S	S	S	S	S	NA	NA	NA	S	S	S	S	S	S	S	S	S	S	S	S	R	S	S
JC040	NA	NA	NA	S	S	S	NA	S	S	S	S	S	S	S	NA	S	S	S	S	S	R	H	S	NA	NA	S	S	S	S	S	S	S	S	NA	S	S	S	S	S	S	S	S	S	S	S	S	R	S	S
JC047	NA	NA	NA	S	S	S	NA	S	S	S	S	S	S	S	S	NA	S	S	NA	S	R	H	S	NA	NA	S	S	S	S	S	S	S	S	NA	S	S	S	S	S	S	S	S	S	S	S	S	R	S	S
JC048	NA	NA	NA	S	S	S	NA	S	S	S	S	S	S	S	NA	NA	S	S	S	S	R	H	S	NA	NA	S	S	S	S	S	S	S	S	NA	S	S	S	S	S	S	S	S	S	S	S	S	R	S	S
JC050	NA	NA	NA	S	S	S	NA	S	S	S	S	S	S	S	NA	S	S	S	S	S	R	H	S	NA	R	S	S	S	S	S	S	S	S	NA	S	S	S	S	S	S	S	S	S	S	S	S	R	S	S
JC051	NA	NA	NA	S	S	S	NA	S	S	S	S	S	S	S	NA	S	S	S	S	S	R	H	S	NA	NA	S	S	S	S	S	S	S	S	NA	S	S	S	S	S	S	S	S	S	S	S	S	R	S	S
JC060	NA	NA	NA	S	S	S	NA	S	S	S	S	S	S	S	NA	S	S	S	S	S	R	H	S	NA	S	S	S	S	S	S	S	S	S	NA	S	S	S	S	S	S	S	S	S	S	S	S	R	S	S
JC065	NA	NA	NA	S	S	S	NA	S	S	S	S	S	S	S	NA	S	S	S	S	S	R	H	S	NA	NA	S	S	S	S	S	S	S	S	NA	S	S	S	S	S	S	S	S	S	S	S	S	R	S	S
JC069	NA	NA	NA	S	S	S	NA	S	S	S	S	S	S	S	NA	S	S	S	S	S	R	H	S	NA	NA	S	S	S	S	S	S	S	S	NA	S	S	S	S	S	S	S	S	S	S	S	S	R	S	S
JC074	NA	NA	NA	S	S	S	NA	S	S	S	S	S	S	S	S	S	S	S	S	R	R	H	S	NA	S	S	S	S	S	S	S	S	S	NA	S	S	S	S	S	S	S	S	S	S	S	S	R	S	S
597-1	NA	NA	NA	S	S	S	NA	S	S	S	S	S	S	S	NA	S	S	S	S	H	R	S	S	S	R	S	R	R	R	R	R	S	S	NA	S	S	S	S	S	S	S	S	S	S	S	S	R	S	S
598-2	NA	S	S	S	S	S	NA	S	S	S	S	S	S	S	S	S	S	S	S	H	H	S	S	H	H	S	S	H	H	H	H	S	S	NA	S	S	S	S	S	S	S	S	S	S	S	S	H	S	S
603-2	NA	S	S	S	S	S	NA	H	H	H	H	H	S	S	S	S	S	S	S	S	H	H	S	H	H	S	S	H	H	H	H	S	S	NA	S	S	S	S	S	S	S	S	S	S	S	S	S	S	S
608-1	NA	S	S	S	S	S	NA	H	H	H	H	H	S	S	NA	S	S	S	S	S	R	S	S	S	R	S	H	H	H	R	H	S	S	NA	S	S	S	S	S	S	S	S	S	S	S	S	H	S	S
608-3	NA	S	S	S	S	S	NA	H	H	H	H	H	S	S	NA	S	S	S	S	S	R	S	S	S	R	S	H	R	R	R	H	S	S	NA	S	S	S	S	S	S	S	S	S	S	S	S	H	S	S
612-3	NA	NA	NA	S	S	S	NA	S	S	S	S	S	S	S	NA	S	S	S	S	H	H	S	S	H	H	S	H	H	H	H	H	S	S	NA	S	S	S	S	S	S	S	S	S	S	S	S	H	S	S
614-3	NA	S	S	S	S	S	NA	S	S	S	S	S	S	S	NA	S	S	S	S	H	H	H	S	S	S	S	S	H	H	H	H	S	S	NA	S	S	S	S	S	S	S	S	S	S	S	S	H	S	S
619-1	NA	S	S	S	S	S	NA	H	H	H	H	H	S	S	S	S	S	S	S	H	H	S	S	H	H	S	S	H	H	H	H	S	S	NA	S	S	S	S	S	S	S	S	S	S	S	S	H	S	S
619-3	NA	S	S	S	S	S	NA	S	S	S	S	S	S	S	S	S	S	S	S	H	H	S	S	H	H	S	S	H	H	H	H	S	S	NA	S	S	S	S	S	S	S	S	S	S	S	S	S	S	S
619-4	NA	S	S	S	S	S	NA	S	S	S	S	S	S	S	S	S	S	S	S	H	H	S	S	H	H	S	H	H	H	H	H	S	S	NA	S	S	S	S	S	S	S	S	S	S	S	S	S	S	S
620-1	NA	S	S	S	S	S	NA	S	S	S	S	S	S	S	S	S	S	S	S	S	H	H	S	H	H	S	S	H	H	H	H	S	S	NA	S	S	S	S	S	S	S	S	S	S	S	S	H	S	S
621-1	NA	S	S	S	S	S	NA	S	S	S	S	S	S	S	S	S	S	S	S	H	H	H	S	H	H	S	H	H	H	H	H	S	S	NA	S	S	S	S	S	S	S	S	S	S	S	S	H	S	S
622-1	NA	S	S	S	S	S	NA	S	S	S	S	S	S	S	H	S	S	S	S	H	H	H	S	H	H	S	H	H	H	H	H	S	S	NA	S	S	S	S	S	S	S	S	S	S	S	S	H	S	S
597-2	NA	NA	NA	NA	NA	NA	NA	NA	NA	NA	NA	NA	NA	NA	NA	NA	NA	NA	NA	NA	NA	NA	NA	NA	NA	NA	NA	NA	NA	NA	NA	NA	NA	NA	NA	NA	NA	NA	NA	NA	NA	NA	NA	NA	NA	NA	NA	NA	NA
597-3	NA	S	S	S	S	S	NA	S	S	S	S	S	S	S	S	S	S	S	S	H	H	H	S	S	S	S	S	H	S	H	S	S	S	NA	S	S	S	S	S	S	S	S	S	S	S	S	H	S	S
598-1	NA	S	S	S	S	S	NA	S	S	S	S	S	S	S	NA	S	S	S	S	H	H	S	S	S	H	S	S	H	H	H	H	S	S	NA	S	S	S	S	S	S	S	S	S	S	S	S	S	S	S
605-1	NA	NA	NA	S	S	NA	NA	NA	NA	NA	NA	NA	NA	NA	NA	NA	NA	NA	NA	NA	NA	NA	NA	NA	NA	NA	NA	NA	NA	NA	NA	NA	NA	NA	NA	NA	NA	NA	NA	NA	NA	NA	NA	NA	NA	S	NA	NA	NA
605-2	NA	NA	NA	S	S	S	NA	NA	NA	NA	NA	NA	NA	NA	NA	NA	S	S	NA	S	NA	NA	NA	NA	NA	NA	NA	NA	NA	NA	NA	NA	NA	NA	S	S	S	S	S	S	S	S	S	NA	NA	S	NA	NA	NA
605-3	NA	NA	NA	S	S	NA	NA	NA	NA	NA	NA	NA	NA	NA	NA	NA	NA	NA	NA	NA	NA	NA	NA	NA	NA	NA	NA	NA	NA	NA	NA	NA	NA	NA	NA	NA	NA	NA	NA	NA	NA	NA	NA	NA	NA	NA	NA	NA	NA
610-1	NA	NA	NA	S	S	S	NA	S	S	S	S	S	S	S	NA	S	S	S	S	S	H	S	S	S	H	S	H	H	H	R	R	S	S	NA	S	S	S	S	S	S	S	S	S	S	S	S	H	S	S
615-1	NA	S	S	S	S	S	NA	S	S	S	S	S	S	S	NA	S	S	S	S	H	H	H	S	S	S	S	S	S	S	S	S	S	S	NA	S	S	S	S	S	S	S	S	S	S	S	S	H	S	S
615-2	NA	S	S	S	S	S	NA	S	S	S	S	S	S	S	NA	S	S	S	S	H	S	S	S	S	S	S	S	S	S	S	S	S	S	NA	S	S	S	S	S	S	S	S	S	S	S	S	H	S	S
616-2	NA	S	NA	S	S	S	NA	S	S	S	S	S	S	S	R	S	S	S	S	H	H	S	S	S	S	S	S	S	S	H	H	S	S	NA	S	S	S	S	S	S	S	S	S	S	S	S	H	S	S
616-4	NA	S	S	S	S	S	NA	S	S	S	S	S	S	S	R	S	S	S	S	H	H	S	S	S	S	S	S	H	S	H	H	S	S	NA	S	S	S	S	S	S	S	S	S	S	S	S	H	S	S
623-2	NA	S	S	S	S	S	NA	S	S	S	S	S	S	S	GA(undefined)	S	S	S	S	H	H	S	S	H	H	S	H	H	H	H	H	S	S	NA	S	S	S	S	S	S	S	S	S	S	S	S	H	S	S
636-1	NA	S	S	S	S	S	NA	S	S	S	S	S	S	S	H	S	S	S	S	H	H	S	S	H	H	S	H	H	H	H	H	S	S	NA	S	S	S	S	S	S	S	S	S	S	S	S	H	S	S
637-2	NA	S	S	S	S	S	NA	H	H	H	H	H	S	S	S	S	S	S	S	R	R	S	S	R	H	S	H	R	R	R	H	S	S	NA	S	S	S	S	S	S	S	S	S	S	S	S	H	S	S
5317	NA	NA	NA	NA	NA	S	NA	S	S	S	S	S	S	S	S	S	S	S	S	S	S	S	S	S	S	S	S	R	R	R	R	S	S	NA	S	S	S	S	S	S	S	S	S	S	S	S	R	S	S
5319	NA	NA	NA	NA	NA	S	NA	S	S	S	S	S	S	S	S	S	S	S	S	R	S	S	S	S	S	S	S	S	S	S	S	S	S	NA	S	S	S	S	S	S	S	S	S	S	S	S	R	S	S
5322	NA	NA	NA	S	S	S	NA	H	H	H	H	H	S	S	S	S	S	S	S	R	S	S	S	S	S	S	S	S	S	S	S	S	S	NA	S	S	S	S	S	S	S	S	S	S	S	S	R	S	S
JC002	NA	NA	NA	S	S	S	NA	S	S	S	S	S	S	S	S	S	S	S	S	S	S	S	S	R	R	R	NA	S	S	S	S	S	S	NA	S	S	S	S	S	S	S	S	S	S	S	S	R	S	S
JC003	NA	S	NA	S	S	S	NA	S	S	S	S	S	S	S	S	S	S	S	S	R	S	S	S	R	R	R	S	S	S	S	S	S	S	NA	S	S	S	S	S	S	S	S	S	S	S	S	R	S	S
JC012	NA	NA	NA	S	S	S	NA	S	S	S	S	S	S	S	S	S	S	S	S	S	R	H	S	NA	S	S	S	S	S	S	S	S	S	NA	S	S	S	S	S	S	S	S	S	S	S	S	R	S	S
JC013	NA	S	NA	S	S	S	NA	S	S	S	S	S	S	S	S	S	S	S	S	S	S	S	S	R	R	R	NA	S	S	S	S	S	S	NA	S	S	S	S	S	S	S	S	S	S	S	S	R	S	S
JC019	NA	NA	NA	S	S	S	NA	S	S	S	S	S	S	S	S	S	S	S	S	S	S	S	S	R	R	R	S	S	S	S	S	S	S	NA	S	S	S	S	S	S	S	S	S	S	S	S	R	S	S
JC023	NA	NA	NA	S	S	S	NA	S	S	S	S	S	S	S	S	S	S	S	S	S	S	S	S	R	R	R	NA	S	S	S	S	S	S	NA	S	S	S	S	S	S	S	S	S	S	S	S	R	S	S
JC025	NA	NA	NA	S	S	S	NA	NA	NA	NA	NA	NA	NA	NA	NA	NA	S	S	S	NA	NA	NA	NA	NA	R	NA	NA	NA	NA	S	NA	NA	NA	NA	S	NA	S	S	S	S	S	NA	NA	NA	NA	S	NA	NA	NA
JC028	NA	NA	NA	S	S	S	NA	S	S	S	S	S	S	S	S	S	S	S	S	S	S	S	S	R	R	R	S	S	S	S	S	S	S	NA	S	S	S	S	S	S	S	S	S	S	S	S	R	S	S
JC031	NA	NA	NA	S	S	S	NA	S	S	S	S	S	S	S	S	S	S	S	S	S	S	S	S	R	R	R	NA	S	S	S	S	S	S	NA	S	S	S	S	S	S	S	S	S	S	S	S	R	S	S
JC032	NA	NA	NA	S	S	S	NA	S	S	S	S	S	S	S	S	S	S	S	S	S	S	S	S	R	R	R	NA	S	S	S	S	S	S	NA	S	S	S	S	S	S	S	S	S	S	S	S	R	S	S
JC034	NA	NA	NA	S	S	S	NA	S	S	S	S	S	S	S	S	S	S	S	S	R	S	S	S	S	S	S	S	S	S	S	S	S	S	NA	S	S	S	S	S	S	S	S	S	S	S	S	R	S	S
JC035	NA	NA	NA	S	S	S	NA	S	S	S	S	S	S	S	S	S	S	S	S	S	S	S	S	R	R	R	NA	S	S	S	S	S	S	NA	S	S	S	S	S	S	S	S	S	S	S	S	R	S	S
JC039	NA	NA	NA	S	S	S	NA	S	S	S	S	S	NA	NA	S	NA	S	S	S	S	S	NA	NA	NA	NA	R	NA	NA	NA	NA	S	S	S	NA	S	S	S	S	S	S	S	S	S	NA	S	S	R	NA	S
JC041	NA	NA	NA	NA	NA	S	NA	S	S	S	S	S	S	S	NA	S	S	S	S	S	S	S	S	R	R	S	NA	S	S	S	S	S	S	NA	S	S	S	S	S	S	S	S	S	S	S	S	R	S	S
JC042	NA	NA	NA	S	S	S	NA	S	S	S	S	S	S	S	NA	S	S	S	S	S	S	S	S	R	R	S	NA	S	S	S	S	S	S	NA	S	S	S	S	S	S	S	S	S	S	S	S	R	S	S
JC062	NA	NA	NA	S	S	S	NA	S	S	S	S	S	S	S	S	S	S	S	S	R	S	S	S	R	R	R	S	S	S	S	S	S	S	NA	S	S	S	S	S	S	S	S	S	S	S	S	R	S	S
JC068	NA	NA	NA	S	S	S	NA	S	S	S	S	S	S	S	NA	S	S	S	S	R	S	S	S	R	R	S	NA	S	S	S	S	S	S	NA	S	S	S	S	S	S	S	S	S	S	S	S	R	S	S
JC073	NA	NA	NA	S	S	S	NA	S	S	S	S	S	S	S	S	S	S	S	S	S	S	S	S	S	R	S	NA	S	S	S	S	S	S	NA	S	S	S	S	S	S	S	S	S	S	S	S	R	S	S
JC095	NA	NA	NA	S	S	S	NA	S	S	S	S	S	S	S	S	S	S	S	S	S	S	S	S	S	S	S	S	S	S	S	S	S	S	NA	S	S	S	S	S	S	S	S	S	S	S	S	R	S	S
WX002	NA	S	S	NA	NA	S	NA	S	S	S	S	S	S	S	NA	S	S	S	S	R	S	S	S	S	S	S	S	S	S	S	S	S	S	NA	S	S	S	S	S	S	S	S	S	S	S	S	S	S	NA
WX003	NA	NA	NA	S	S	S	NA	S	S	S	S	S	S	S	S	S	S	S	S	S	R	H	S	NA	NA	S	S	S	S	S	S	S	S	NA	S	S	S	S	S	S	S	S	S	S	S	S	S	S	NA
WX006	NA	S	S	NA	NA	S	NA	S	S	S	S	S	S	S	NA	S	S	S	S	R	S	S	S	S	S	S	S	S	S	S	S	S	S	NA	S	S	S	S	S	S	S	S	S	S	S	S	R	S	S
WX007	NA	S	S	NA	NA	S	NA	S	S	S	S	S	S	S	NA	S	S	S	S	R	S	S	S	S	S	S	S	S	S	S	S	S	S	NA	S	S	S	S	S	S	S	S	S	S	S	S	R	S	S
WX008	NA	NA	NA	NA	NA	S	NA	S	S	S	S	S	S	S	NA	S	S	S	S	R	S	S	S	S	S	S	S	S	S	S	S	S	S	NA	S	S	S	S	S	S	S	S	S	S	S	S	R	S	S
WX010	NA	S	S	NA	NA	S	NA	S	S	S	S	S	S	S	NA	S	S	S	S	R	S	S	S	S	S	S	S	S	S	S	S	S	S	NA	S	S	S	S	S	S	S	S	S	S	S	S	R	S	S
WX011	NA	S	S	S	S	S	NA	S	S	S	S	S	S	S	NA	S	S	S	S	R	S	S	S	S	S	S	S	S	S	S	S	S	S	NA	S	S	S	S	S	S	S	S	S	S	S	S	R	S	S
WX012	NA	NA	NA	NA	NA	NA	NA	NA	NA	NA	NA	NA	NA	NA	NA	NA	NA	NA	NA	NA	NA	NA	NA	NA	NA	NA	NA	NA	NA	NA	NA	NA	NA	NA	NA	NA	NA	NA	NA	NA	NA	NA	NA	NA	NA	NA	NA	NA	NA
WX013	NA	S	S	NA	NA	S	NA	S	S	S	S	S	S	S	NA	S	S	S	S	R	S	S	NA	S	S	S	S	S	S	S	S	S	S	NA	S	S	S	S	S	S	S	S	S	S	S	S	R	S	S
WX014	NA	S	S	NA	NA	S	NA	S	S	S	S	S	S	S	NA	S	S	S	S	R	S	S	S	S	S	S	S	S	S	S	S	S	S	NA	S	S	S	S	S	S	S	S	S	S	S	S	R	S	S
WX016	NA	NA	NA	NA	NA	S	NA	S	S	S	S	S	S	S	NA	S	S	S	S	S	S	S	S	S	S	S	S	S	S	NA	R	S	S	NA	S	S	S	S	S	S	S	S	S	S	S	S	S	S	NA
WX019	NA	NA	NA	S	S	S	NA	S	S	S	S	S	S	S	S	S	S	S	S	H	S	S	S	S	S	S	S	S	S	NA	R	S	S	NA	S	S	S	S	S	S	S	S	S	S	S	S	R	S	NA
WX020	NA	NA	NA	S	S	S	NA	S	S	S	S	S	S	S	NA	S	S	S	S	R	S	S	S	S	S	S	S	S	S	NA	R	S	S	NA	S	S	S	S	S	S	S	S	S	S	S	S	H	S	S
WX021	NA	NA	NA	S	S	S	NA	S	S	S	S	S	S	S	NA	S	S	S	S	S	S	S	S	S	S	S	S	S	S	NA	R	S	S	NA	S	S	S	S	S	S	S	S	S	S	S	S	R	S	S
WX022	NA	NA	NA	S	S	S	NA	S	S	S	S	S	S	S	NA	S	S	S	S	S	S	S	S	S	S	S	S	S	S	S	S	S	S	NA	S	S	S	S	S	S	S	S	S	S	S	S	S	S	S
WX023	NA	NA	NA	S	S	S	NA	S	S	S	S	S	S	S	NA	S	S	S	S	R	H	S	S	S	H	S	S	H	H	H	H	S	S	NA	S	S	S	S	S	S	S	S	S	S	S	S	R	S	S
WX025	NA	NA	NA	S	S	S	NA	S	S	S	S	S	S	S	NA	S	S	S	S	S	R	H	S	NA	S	S	S	S	S	S	S	S	S	NA	S	S	S	S	S	S	S	S	S	S	S	S	S	S	S
WX026	NA	NA	NA	S	S	S	NA	S	S	S	S	S	S	S	NA	S	S	S	S	S	R	H	S	NA	R	S	NA	S	S	S	S	S	S	NA	S	S	S	S	S	S	S	S	S	S	S	S	S	S	S
WX027	NA	NA	NA	S	S	S	NA	S	S	S	S	S	S	S	NA	S	S	S	S	R	S	S	S	S	S	S	S	S	S	S	S	S	S	NA	S	S	S	S	S	S	S	S	S	S	S	S	R	S	S
WX029	NA	NA	NA	S	S	S	NA	S	S	S	S	S	S	S	NA	S	S	S	S	S	S	S	S	S	S	S	S	S	S	NA	R	S	S	NA	S	S	S	S	S	S	S	S	S	S	S	S	R	S	NA
WX030	NA	NA	NA	S	S	S	NA	S	S	S	S	S	S	S	NA	S	S	S	S	R	S	S	S	S	S	S	S	S	S	NA	R	S	S	NA	S	S	S	S	S	S	S	S	S	S	S	S	S	S	S
WX031	NA	NA	NA	S	S	S	NA	S	S	S	S	S	S	S	NA	S	S	S	S	S	S	S	S	S	S	S	S	S	S	S	S	S	S	NA	S	S	S	S	S	S	S	S	S	S	S	S	R	S	S
WX034	NA	S	NA	S	S	S	NA	S	S	S	S	S	S	S	NA	S	S	S	S	S	S	S	S	S	S	S	S	S	S	H	R	S	S	NA	S	S	S	S	S	S	S	S	S	S	S	S	R	S	S
WX035	NA	NA	NA	S	S	S	NA	S	S	S	S	S	S	S	NA	S	S	S	S	S	R	H	S	S	H	S	S	S	S	S	S	S	S	NA	S	S	S	S	S	S	S	S	S	S	S	S	S	S	S
WX044	NA	NA	NA	S	S	S	NA	S	S	S	S	S	S	S	NA	S	S	S	S	S	S	S	S	S	S	S	S	S	S	S	S	S	S	NA	S	S	S	S	S	S	S	S	S	S	S	S	S	S	S
WX045	NA	NA	NA	S	S	S	NA	S	S	S	S	S	S	S	NA	S	S	S	S	R	S	S	S	S	S	S	S	S	S	S	S	S	S	NA	S	S	S	S	S	S	S	S	S	S	S	S	R	S	S
WX046	NA	NA	NA	S	S	S	NA	S	S	S	S	S	S	S	NA	S	S	S	S	S	S	S	S	S	S	S	S	S	S	S	S	S	S	NA	S	S	S	S	S	S	S	S	S	S	S	S	R	S	S
WX068	NA	S	S	S	S	S	NA	S	S	S	S	S	S	S	NA	S	S	S	S	S	S	S	S	S	S	S	S	S	S	S	S	S	S	NA	S	S	S	S	S	S	S	S	S	S	S	S	R	S	NA
WX084	NA	S	NA	S	S	S	NA	S	S	S	S	S	S	S	NA	S	S	S	S	R	S	S	S	S	S	S	S	S	S	NA	R	S	S	NA	S	S	S	S	S	S	S	S	S	S	S	S	R	S	NA
WX086	NA	NA	NA	S	S	S	NA	S	S	S	S	S	S	S	NA	S	S	S	S	R	S	S	S	S	S	S	S	S	S	NA	R	S	S	NA	S	S	S	S	S	S	S	S	S	S	S	S	R	S	S
WX087	NA	S	S	S	S	S	NA	S	S	S	S	S	S	S	NA	S	S	S	S	R	S	S	S	S	S	S	S	S	S	S	R	S	S	NA	S	S	S	S	S	S	S	S	S	S	S	S	S	S	S
WX088	NA	NA	NA	S	S	S	NA	S	S	S	S	S	S	S	S	S	S	S	S	R	S	S	S	S	S	S	S	S	S	NA	R	S	S	NA	S	S	S	S	S	S	S	S	S	S	S	S	R	S	S
WX089	NA	NA	NA	S	S	S	NA	S	S	S	S	S	S	S	NA	S	S	S	S	R	R	S	S	NA	R	S	R	S	S	NA	R	S	S	NA	S	S	S	S	S	S	S	S	S	S	S	S	R	S	S
WX090	NA	NA	NA	S	S	S	NA	S	S	S	S	S	S	S	S	S	S	S	S	S	S	S	S	S	S	S	S	S	S	NA	R	S	S	NA	S	S	S	S	S	S	S	S	S	S	S	S	S	S	S
WX091	NA	S	NA	S	S	S	NA	S	S	S	S	S	S	S	NA	S	S	S	S	S	R	H	S	NA	S	S	S	S	S	S	S	S	S	NA	S	S	S	S	S	S	S	S	S	S	S	S	S	S	S
WX092	NA	NA	NA	S	S	S	NA	S	S	S	S	S	S	S	NA	S	S	S	S	R	R	S	S	NA	R	S	S	S	S	S	S	S	S	NA	S	S	S	S	S	S	S	S	S	S	S	S	S	S	NA
WX093	NA	NA	NA	S	S	S	NA	S	S	S	S	S	S	S	NA	S	S	S	S	S	R	H	S	NA	H	S	S	S	S	S	S	S	S	NA	S	S	S	S	S	S	S	S	S	S	S	S	S	S	S
WX094	NA	NA	NA	S	S	S	NA	S	S	S	S	S	S	S	S	S	S	S	S	S	S	S	S	S	S	S	S	S	S	NA	R	S	S	NA	S	S	S	S	S	S	S	S	S	S	S	S	S	S	S
WX095	NA	NA	NA	NA	NA	S	NA	S	S	S	S	S	S	S	S	S	S	S	S	S	S	S	S	S	S	S	S	S	S	S	S	S	S	NA	S	S	S	S	S	S	S	S	S	S	S	S	R	S	S
WX097	NA	NA	NA	S	S	S	NA	S	S	S	S	S	S	S	NA	S	S	S	S	R	S	S	S	S	S	S	S	S	S	NA	S	S	S	NA	S	S	S	S	S	S	S	S	S	S	S	S	R	S	NA
WX098	NA	NA	NA	S	S	S	NA	S	S	S	S	S	S	S	S	S	S	S	S	S	S	S	S	S	S	S	S	S	S	S	S	S	S	NA	S	S	S	S	S	S	S	S	S	S	S	S	R	S	S
WX100	NA	NA	NA	NA	NA	S	NA	S	S	S	S	S	S	S	S	S	S	S	S	S	S	S	S	S	S	S	S	S	S	S	S	S	S	NA	S	S	S	S	S	S	S	S	S	S	S	S	R	S	S
WX101	NA	NA	NA	S	S	S	NA	S	S	S	S	S	S	S	S	S	S	S	S	S	S	S	S	S	S	S	S	S	S	S	S	S	S	NA	S	S	S	S	S	S	S	S	S	S	S	S	R	S	S
WX102	NA	NA	NA	S	S	S	NA	S	S	S	S	S	S	S	S	S	S	S	S	S	S	S	S	S	S	S	S	S	S	S	S	S	S	NA	S	S	S	S	S	S	S	S	S	S	S	S	R	S	S
WX103	NA	NA	NA	S	S	S	NA	S	S	S	S	S	S	S	NA	S	S	S	S	S	S	S	S	S	S	S	S	S	S	S	S	S	S	NA	S	S	S	S	S	S	S	S	S	S	S	S	R	S	NA
601-1	NA	S	S	S	S	S	NA	S	S	S	S	S	S	S	S	S	S	S	S	S	H	H	S	H	H	S	S	S	S	S	S	S	S	NA	S	S	S	S	S	S	S	S	S	S	S	S	H	S	S
601-2	NA	S	S	S	S	S	NA	S	S	S	S	S	S	S	S	S	S	S	S	S	H	S	S	H	H	S	S	S	S	S	S	S	S	NA	S	S	S	S	S	S	S	S	S	S	S	S	R	S	S
601-3	NA	NA	NA	S	S	S	NA	S	S	S	S	S	S	S	S	S	S	S	S	S	H	S	S	R	R	S	S	S	S	S	S	S	S	NA	S	S	S	S	S	S	S	S	S	S	S	S	R	S	S
601-4	NA	NA	NA	S	S	S	NA	S	S	S	S	S	S	S	S	S	S	S	S	S	S	S	S	R	R	S	S	S	S	S	S	S	S	NA	S	S	S	S	S	S	S	S	S	S	S	S	R	S	S
601-5	NA	NA	NA	S	S	S	NA	S	S	S	S	S	S	S	S	S	S	S	S	S	S	S	S	R	R	S	NA	S	S	S	S	S	S	NA	S	S	S	S	S	S	S	S	S	S	S	S	R	S	S
601-6	NA	NA	NA	S	S	S	NA	S	S	S	S	S	S	S	S	S	S	S	S	S	H	H	S	R	R	S	S	S	S	S	S	S	S	NA	S	S	S	S	S	S	S	S	S	S	S	S	R	S	S
601-7	NA	NA	NA	S	S	S	NA	S	S	S	S	S	S	S	S	S	S	S	S	S	H	H	S	R	R	S	S	S	S	S	S	S	S	NA	S	S	S	S	S	S	S	S	S	S	S	S	R	S	S
601-8	NA	NA	NA	S	S	S	NA	S	S	S	S	S	S	S	NA	S	S	S	S	S	S	S	S	R	R	S	S	S	S	S	S	S	S	NA	S	S	S	S	S	S	S	S	S	S	S	S	R	S	S
617-2	NA	S	S	S	S	S	NA	S	S	S	S	S	S	S	NA	S	S	S	S	H	H	H	S	S	S	S	S	H	S	H	S	S	S	NA	S	S	S	S	S	S	S	S	S	S	S	S	R	S	S
617-3	NA	S	S	S	S	S	NA	S	S	S	S	S	S	S	NA	S	S	S	S	H	H	H	S	S	S	S	S	S	S	S	S	S	S	NA	S	S	S	S	S	S	S	S	S	S	S	S	H	S	S
617-4	NA	S	S	S	S	S	NA	S	S	S	S	S	S	S	S	S	S	S	S	H	H	H	S	H	H	S	S	H	H	H	H	S	S	NA	S	S	S	S	S	S	S	S	S	S	S	S	H	S	S
617-5	NA	S	S	S	S	S	NA	S	S	S	S	S	S	S	S	S	S	S	S	H	H	S	S	H	H	S	S	H	H	H	S	S	S	NA	S	S	S	S	S	S	S	S	S	S	S	S	H	S	S
633-1	NA	S	S	S	S	S	NA	S	S	S	S	S	S	S	S	S	S	S	S	H	H	H	S	H	H	S	S	H	H	H	H	S	S	NA	S	S	S	S	S	S	S	S	S	S	S	S	H	S	S
633-2	NA	NA	NA	S	S	S	NA	S	S	S	S	S	S	S	S	S	S	S	S	S	R	S	S	NA	NA	S	S	S	S	S	S	S	S	NA	S	S	S	S	S	S	S	S	S	S	S	S	S	S	S
633-3	NA	NA	NA	S	S	S	NA	S	S	S	S	S	S	S	S	S	S	S	S	S	R	H	S	NA	H	S	S	S	S	S	S	S	S	NA	S	S	S	S	S	S	S	S	S	S	S	S	S	S	S
635-1	NA	S	S	S	S	S	NA	S	S	S	S	S	S	S	S	S	S	S	S	H	S	S	S	S	S	S	S	S	S	S	S	S	S	NA	S	S	S	S	S	S	S	S	S	S	S	S	H	S	S
641-1	NA	S	S	S	S	S	NA	S	S	S	S	S	S	S	S	S	S	S	S	S	S	S	S	H	H	H	S	S	S	S	S	S	S	NA	S	S	S	S	S	S	S	S	S	S	S	S	R	S	S
641-2	NA	S	S	S	S	S	NA	S	S	S	S	S	S	S	S	S	S	S	S	S	S	S	S	H	H	H	S	S	S	S	S	S	S	NA	S	S	S	S	S	S	S	S	S	S	S	S	H	S	S
645-1	NA	NA	NA	S	S	S	NA	H	H	H	H	H	S	S	S	S	S	S	S	S	S	S	S	S	S	S	NA	S	S	S	S	S	S	NA	S	S	S	S	S	S	S	S	S	S	S	S	H	S	S
PD-24-001	NA	NA	NA	S	S	S	NA	S	S	S	S	S	S	S	S	S	S	S	S	H	S	S	S	R	R	R	NA	S	S	S	S	S	S	NA	S	S	S	S	S	S	S	S	S	S	S	S	R	S	S
PD-24-002	NA	NA	NA	S	S	S	NA	S	S	S	S	S	S	S	S	S	S	S	S	H	H	S	S	R	NA	S	H	H	H	H	H	S	S	NA	S	S	S	S	S	S	S	S	S	S	S	S	H	S	S
PD-24-003	NA	NA	NA	S	S	S	NA	S	S	S	S	S	S	S	S	S	S	S	S	H	R	H	S	H	S	S	S	S	S	S	S	S	S	NA	S	S	S	S	S	S	S	S	S	S	S	S	R	S	S
PD-24-004	NA	NA	NA	S	S	S	NA	S	S	S	S	S	S	S	S	S	S	S	S	H	H	S	S	S	R	S	S	S	R	R	H	S	S	NA	S	S	H	H	H	S	S	S	S	S	S	GC(undefined)	R	S	S
PD-24-005	NA	NA	NA	S	S	S	NA	S	S	S	S	S	S	S	NA	S	S	S	NA	H	H	S	S	S	S	S	S	S	S	S	NA	S	S	NA	NA	S	NA	NA	NA	NA	NA	S	S	S	S	S	H	S	S
PD-24-006	NA	NA	NA	S	S	NA	NA	NA	NA	NA	NA	NA	NA	NA	NA	NA	NA	NA	NA	S	NA	S	NA	NA	NA	NA	NA	NA	NA	NA	NA	NA	NA	NA	NA	NA	NA	NA	NA	NA	NA	NA	NA	NA	NA	S	NA	NA	NA
PD-24-007	NA	NA	NA	NA	NA	NA	NA	NA	NA	NA	NA	NA	NA	NA	NA	NA	NA	NA	NA	NA	NA	S	NA	NA	NA	NA	NA	NA	NA	NA	NA	NA	NA	NA	NA	NA	NA	NA	NA	NA	NA	NA	NA	NA	NA	NA	NA	NA	NA
PD-24-008	NA	S	S	S	S	AG(undefined)	NA	S	S	S	S	S	S	S	S	S	S	S	NA	S	R	H	S	NA	R	S	S	S	H	H	H	S	S	NA	S	S	H	H	H	S	S	S	S	S	S	GC(undefined)	R	S	S
PD-24-009	NA	S	S	S	S	AG(undefined)	NA	S	S	S	S	S	S	S	S	S	S	S	S	S	R	S	S	NA	R	S	S	S	H	H	H	S	S	NA	S	S	H	H	H	S	S	S	S	S	S	GC(undefined)	R	S	S
PD-24-010	NA	S	S	S	S	AG(undefined)	NA	S	S	S	S	S	S	S	S	NA	S	S	S	S	R	H	S	NA	R	S	S	S	H	H	H	S	S	NA	S	S	H	H	H	S	S	S	S	S	S	GC(undefined)	R	S	S
PD-24-011	NA	S	S	S	S	S	NA	S	S	S	S	S	S	S	S	S	S	S	S	H	R	S	S	S	H	S	S	S	H	H	H	S	S	NA	S	S	H	H	H	S	S	S	S	S	S	GC(undefined)	R	S	S
PD-24-013	NA	NA	NA	S	S	S	NA	S	S	S	S	S	S	S	S	S	S	S	S	H	R	H	S	R	R	S	S	S	H	H	H	S	S	NA	S	S	H	H	H	S	S	S	S	S	S	GC(undefined)	R	S	S
PD-24-014	NA	NA	NA	S	S	S	NA	S	S	S	S	S	S	S	S	S	S	S	S	R	H	S	S	R	R	R	S	S	H	H	H	S	S	NA	S	S	H	H	H	S	S	S	S	S	S	GC(undefined)	R	S	S
PD-24-015	NA	NA	NA	S	S	S	NA	S	S	S	S	S	S	S	S	S	S	S	S	H	R	H	S	NA	R	S	S	S	H	H	H	S	S	NA	S	S	H	H	H	S	S	S	S	S	S	GC(undefined)	R	S	S
PD-24-016	NA	NA	NA	S	S	S	NA	S	S	S	S	S	S	S	S	S	S	S	S	H	H	S	S	H	S	S	S	H	H	R	R	S	S	NA	S	S	S	S	S	S	S	S	S	S	S	S	H	S	S
PD-24-017	NA	NA	NA	NA	NA	NA	NA	NA	NA	NA	NA	NA	NA	NA	NA	NA	NA	NA	NA	NA	NA	S	NA	NA	NA	NA	NA	NA	NA	NA	NA	NA	NA	NA	NA	NA	NA	NA	NA	NA	NA	NA	NA	NA	NA	NA	NA	NA	NA
PD-24-019	NA	S	NA	S	S	S	NA	S	S	S	S	S	NA	NA	NA	S	S	S	S	H	H	S	S	S	NA	S	NA	NA	S	S	S	S	S	NA	S	S	S	S	S	S	S	S	S	NA	NA	GC(undefined)	H	S	NA
PD-24-020	NA	NA	NA	S	S	S	NA	NA	NA	NA	NA	NA	NA	NA	NA	NA	S	S	NA	S	NA	S	NA	NA	NA	NA	NA	NA	NA	NA	H	NA	NA	NA	NA	NA	NA	NA	NA	NA	NA	NA	NA	NA	NA	NA	NA	S	NA
PD-24-021	NA	NA	NA	NA	NA	NA	NA	NA	NA	NA	NA	NA	NA	NA	NA	NA	NA	NA	NA	NA	NA	S	NA	NA	NA	NA	NA	NA	NA	NA	NA	NA	NA	NA	NA	NA	NA	NA	NA	NA	NA	NA	NA	NA	NA	NA	NA	NA	NA
PD-24-022	NA	S	S	S	S	S	NA	S	S	S	S	S	S	S	S	S	S	S	S	S	S	S	S	S	S	S	S	S	S	R	R	S	S	NA	S	S	S	S	S	S	S	S	S	S	S	S	R	S	S
PD-24-023	NA	S	S	NA	NA	S	NA	S	S	S	S	S	S	S	S	S	S	S	S	S	H	S	S	S	H	S	S	S	H	R	R	S	S	NA	S	S	S	S	S	S	S	S	S	S	S	S	R	S	S
PD-24-024	NA	NA	NA	S	S	NA	NA	NA	NA	NA	NA	NA	NA	NA	NA	NA	NA	NA	NA	NA	NA	S	NA	R	NA	NA	NA	NA	NA	NA	NA	S	S	NA	NA	NA	NA	NA	NA	NA	NA	NA	NA	NA	NA	NA	NA	S	NA
PD-24-025	NA	NA	NA	NA	NA	S	NA	S	S	S	S	S	S	S	S	S	S	S	S	R	R	H	S	R	NA	S	H	S	S	H	S	S	S	NA	S	S	S	S	S	S	S	S	S	S	S	S	S	S	NA
PD-24-026	NA	NA	NA	NA	NA	S	NA	S	S	S	S	S	S	S	S	S	S	S	S	R	R	H	S	R	NA	S	S	H	S	H	S	S	S	NA	S	S	S	S	S	S	S	S	S	S	S	S	S	S	NA
Note:NA=Missing or undetermined data; S= Susceptible; R= Resistant; H= Heterozygous
[truncated: 90 more columns]

## Sheet: Supplemental Table 7
SUPPLEMENTAL TABLE 7: Comparative analysis results of resistance testing the GenoBaits Tomato 10K panel
Disease name	Late blight	Late blight	Late blight	Leaf mold	Leaf mold	Gray leaf spot disease	Gray leaf spot disease	Tomato spotted wilt disease	Tomato spotted wilt disease	Tomato spotted wilt disease	Tomato spotted wilt disease	Tomato spotted wilt disease	Fusarium wilt disease	Fusarium wilt disease	Fusarium wilt disease	Fusarium wilt disease	Fusarium wilt disease	Fusarium wilt disease	Fusarium wilt disease	Fusarium wilt disease	Root-Knot nematode disease	Root-Knot nematode disease	Root-Knot nematode disease	Root-Knot nematode disease	Root-Knot nematode disease	Root-Knot nematode disease	Tomato leaf curl disease	Tomato leaf curl disease	Tomato leaf curl disease	Tomato leaf curl disease	Tomato leaf curl disease	Tomato leaf curl disease	Tomato leaf curl disease	Tomato leaf curl disease	Tomato leaf curl disease	Tomato leaf curl disease	Tomato leaf curl disease	Tomato leaf curl disease	Tomato leaf curl disease	Tomato leaf curl disease	Tomato leaf curl disease	Tomato leaf curl disease	Tomato leaf curl disease	Tomato leaf curl disease	Tomato leaf spot disease	Tomato leaf spot disease	Tomato leaf spot disease	Tomato leaf spot disease	Bacterial speck disease
Resistance gene	Ph3	Ph3	Ph3	Cf9	Cf9	Sm	Sm	Sw5b	Sw5b	Sw5b	Sw5b	Sw5b	I1	I1	I2	I3	I3	I3	I3	I7	Mi-1	Mi-1.2	Mi-1.2	RRKN	RRKN	RRKN	Ty1	Ty1/Ty3	Ty1/Ty3	Ty3	Ty3	Ty2	Ty2	Ty4	Ty4	Ty4	Ty4	Ty4	Ty4	Ty4	Ty4	Ty4	Ty4	ty5	BS4	BS4	Rx3	Xv4	Pto
Marker_ID	PH_03	SNPH3_1	SNPH3_2	cf9_1	cf9_2	SmSNP_1	Sm_02	YR_02_01	YR_02_02	YR_02_03	YR_03_01	YR_03_02	I1_001_01	I1_001_02	I2_1003	Mol_16	Mol_15_01	Mol_15_02	Mol_17	I_05	Mi_03	Mi_1001	Mi_01	RRKN1_6-2658134	RRKN1_6-2782441	RRKN1_6-2919895	Mol_02	Ty_02	AM_05	AM_14	AM_15	AM_21_01	AM_21_02	AM_18_05	AM_18_03	AM_19_03	AM_18_01	AM_18_02	AM_18_04	AM_17_01	AM_17_02	AM_19_01	AM_19_02	AM_20_01	BS_01	AM_03	Rx_02	Xv_01	Pto_01
Chromosome	SL2.40ch09	SL2.40ch09	SL2.40ch09	SL2.40ch01	SL2.40ch01	SL2.40ch11	SL2.40ch11	SL2.40ch09	SL2.40ch09	SL2.40ch09	SL2.40ch09	SL2.40ch09	SL2.40ch11	SL2.40ch11	SL2.40ch11	SL2.40ch07	SL2.40ch07	SL2.40ch07	SL2.40ch07	SL2.40ch08	SL2.40ch06	SL2.40ch06	SL2.40ch06	SL2.40ch06	SL2.40ch06	SL2.40ch06	SL2.40ch06	SL2.40ch06	SL2.40ch06	SL2.40ch06	SL2.40ch06	SL2.40ch11	SL2.40ch11	SL2.40ch03	SL2.40ch03	SL2.40ch03	SL2.40ch03	SL2.40ch03	SL2.40ch03	SL2.40ch03	SL2.40ch03	SL2.40ch03	SL2.40ch03	SL2.40ch04	SL2.40ch05	SL2.40ch05	SL2.40ch05	SL2.40ch06	SL2.40ch05
Start position	66783784	66762906	66762821	1126323	1126282	10139758	46164221	67304603	67304604	67304606	67304661	67304666	3706330	3706345	52380763	60809107	60920195	60920196	60920951	58808163	2633793	2322281	2322347	2659490	2783795	2921244	26206704	30868682	30868767	30879012	30876052	51371972	51371952	6728335	6728613	6796780	6728649	6728647	6728555	6728653	6728654	6796762	6796766	3125501	2293737	2294499	62493940	35036533	6387881
End position	66783784	66762906	66762821	1126323	1126282	10139758	46164221	67304603	67304604	67304606	67304661	67304666	3706330	3706345	52380763	60809107	60920195	60920196	60920951	58808163	2633793	2322281	2322423	2659490	2783795	2921244	26206704	30868682	30868767	30879012	30876052	51371972	51371952	6728335	6728618	6796780	6728649	6728647	6728555	6728653	6728654	6796762	6796766	3125501	2293737	2294499	62493940	35036533	6387881
Tomato samples
597-1	NA	NA	NA	S	S	S	NA	S	S	S	S	S	S	S	NA	S	S	S	S	H	R	S	S	S	R	S	H	R	R	R	H	S	S	NA	S	S	S	S	S	S	S	S	S	S	S	S	R	S	S
597-2	NA	S	S	S	S	S	NA	S	S	S	S	S	S	S	S	S	S	S	S	S	H	S	S	S	H	S	S	H	H	H	S	S	S	NA	S	S	S	S	S	S	S	S	S	S	S	S	R	S	S
597-3	NA	S	S	S	S	S	NA	S	S	S	S	S	S	S	NA	S	S	S	S	H	S	S	S	S	S	S	S	S	S	S	S	S	S	NA	S	S	S	S	S	S	S	S	S	S	S	S	R	S	S
598-1	NA	S	S	S	S	S	NA	S	S	S	S	S	S	S	NA	S	S	S	S	H	H	S	S	S	H	S	S	H	H	H	S	S	S	NA	S	S	S	S	S	S	S	S	S	S	S	S	S	S	NA
603-2	NA	S	S	S	S	S	NA	H	H	H	H	H	S	S	S	S	S	S	S	S	H	H	S	H	H	S	S	H	H	H	H	S	S	NA	S	S	S	S	S	S	S	S	S	S	S	S	S	S	H
603-3	NA	S	S	S	S	S	NA	H	H	H	H	H	S	S	S	S	S	S	S	S	H	H	S	S	S	S	S	S	S	H	H	S	S	NA	S	S	S	S	S	S	S	S	S	S	S	S	NA	S	H
605-1	NA	S	S	S	S	S	NA	H	H	H	H	H	S	S	S	S	S	S	S	H	H	H	S	H	H	S	S	H	S	H	H	S	S	NA	S	S	S	S	S	S	S	S	S	S	S	S	S	S	H
605-2	NA	S	S	S	S	S	NA	S	S	S	S	S	S	S	S	S	S	S	S	H	R	H	S	H	H	S	S	S	S	H	H	S	S	NA	S	S	S	S	S	S	S	S	S	S	S	S	NA	S	H
605-3	NA	S	S	S	S	S	NA	S	S	S	S	S	S	S	S	S	S	S	S	H	R	S	S	S	H	S	S	S	S	H	R	S	S	NA	S	S	S	S	S	S	S	S	S	S	S	S	S	S	R
608-1	NA	S	S	S	S	S	NA	H	H	H	H	H	S	S	S	S	S	S	S	S	R	S	S	S	R	S	H	R	R	R	H	S	S	NA	S	S	S	S	S	S	S	S	S	S	S	S	H	S	H
608-3	NA	NA	NA	S	S	S	NA	H	H	H	H	H	S	S	NA	S	S	S	S	S	R	S	S	S	R	S	H	NA	NA	R	H	S	S	NA	S	S	S	S	S	S	S	S	S	S	S	S	NA	S	S
610-1	NA	NA	NA	S	S	S	NA	S	S	S	S	S	S	S	NA	S	S	S	S	S	H	S	S	S	H	S	S	H	H	R	R	S	S	NA	S	S	S	S	S	S	S	S	S	S	S	S	NA	S	S
612-3	NA	NA	NA	S	S	S	NA	S	S	S	S	S	S	S	NA	S	S	S	S	H	H	S	S	H	S	S	S	H	H	H	H	S	S	NA	S	S	S	S	S	S	S	S	S	S	S	S	NA	S	H
614-1	NA	S	S	S	S	S	NA	H	H	H	H	H	S	S	NA	S	S	S	S	H	H	S	S	S	S	S	S	H	S	H	H	S	S	NA	S	S	S	S	S	S	S	S	S	S	S	S	NA	S	H
614-2	NA	S	S	S	S	S	NA	H	H	H	H	H	S	S	NA	S	S	S	S	H	H	S	S	S	S	S	S	H	H	H	S	S	S	NA	S	S	S	S	S	S	S	S	S	S	S	S	H	S	H
614-3	NA	S	S	S	S	S	NA	S	S	S	S	S	S	S	NA	S	S	S	S	H	H	S	S	S	S	S	S	NA	S	H	H	S	S	NA	S	S	S	S	S	S	S	S	S	S	S	S	NA	S	H
615-1	NA	S	S	S	S	S	NA	S	S	S	S	S	S	S	NA	S	S	S	S	H	H	S	S	S	S	S	S	S	S	S	S	S	S	NA	S	S	S	S	S	S	S	S	S	S	S	S	H	S	H
615-2	NA	S	S	S	S	S	NA	S	S	S	S	S	S	S	NA	S	S	S	S	H	S	S	S	S	S	S	S	S	S	S	S	S	S	NA	S	S	S	S	S	S	S	S	S	S	S	S	R	S	H
616-2	NA	S	NA	S	S	S	NA	S	S	S	S	S	S	S	S	S	S	S	S	H	H	S	S	S	S	S	S	S	S	H	H	S	S	NA	S	S	S	S	S	S	S	S	S	S	S	S	NA	S	H
616-4	NA	S	S	S	S	S	NA	H	H	H	H	H	S	S	NA	S	S	S	S	H	H	S	S	S	S	S	S	S	S	H	H	S	S	NA	S	S	S	S	S	S	S	S	S	S	S	S	R	S	H
619-1	NA	S	S	S	S	S	NA	H	H	H	H	H	S	S	S	S	S	S	S	H	H	S	S	H	H	S	S	H	H	H	H	S	S	NA	S	S	S	S	S	S	S	S	S	S	S	S	NA	S	H
619-3	NA	S	S	S	S	S	NA	S	S	S	S	S	S	S	S	S	S	S	S	H	H	S	S	H	H	S	S	H	H	H	S	S	S	NA	S	S	S	S	S	S	S	S	S	S	S	S	NA	S	H
619-4	NA	S	S	S	S	S	NA	S	S	S	S	S	S	S	S	S	S	S	S	H	H	S	S	H	H	S	S	H	H	H	H	S	S	NA	S	S	S	S	S	S	S	S	S	S	S	S	S	S	H
620-1	NA	S	S	S	S	S	NA	S	S	S	S	S	S	S	S	S	S	S	S	S	H	H	S	H	H	S	S	H	H	H	H	S	S	NA	S	S	S	S	S	S	S	S	S	S	S	S	S	S	R
621-1	NA	S	S	S	S	S	NA	S	S	S	S	S	S	S	S	S	S	S	S	H	H	S	S	H	H	S	S	H	H	H	H	S	S	NA	S	S	S	S	S	S	S	S	S	S	S	S	NA	S	H
622-1	NA	S	S	S	S	S	NA	S	S	S	S	S	S	S	S	S	S	S	S	H	H	H	S	H	H	S	S	H	H	H	H	S	S	NA	S	S	S	S	S	S	S	S	S	S	S	S	H	S	R
623-2	NA	S	S	S	S	S	NA	S	S	S	S	S	S	S	GA(undefined)	S	S	S	S	H	H	S	S	S	H	S	H	H	H	H	H	S	S	NA	S	S	S	S	S	S	S	S	S	S	S	S	R	S	H
625-2	NA	S	S	S	S	S	NA	H	H	H	H	H	S	S	S	S	S	S	S	S	H	S	S	S	H	S	S	H	H	H	H	S	S	NA	S	S	S	S	S	S	S	S	S	S	S	S	R	S	H
630-1	NA	S	S	S	S	S	NA	H	H	H	H	H	S	S	S	S	S	S	S	H	H	S	S	S	H	S	S	H	H	H	H	S	S	NA	S	S	S	S	S	S	S	S	S	S	S	S	R	S	H
630-5	NA	S	NA	S	S	S	NA	H	H	H	H	H	S	S	S	S	S	S	S	R	R	S	S	S	R	S	H	R	R	R	H	S	S	NA	S	S	S	S	S	S	S	S	S	S	S	S	R	S	NA
637-1	NA	S	S	S	S	S	NA	S	S	S	S	S	S	S	S	S	S	S	S	H	R	S	S	R	H	S	H	R	R	R	H	S	S	NA	S	S	S	S	S	S	S	S	S	S	S	S	NA	S	H
637-2	NA	S	S	S	S	S	NA	H	H	H	H	H	S	S	S	S	S	S	S	R	R	S	S	R	H	S	H	R	R	R	H	S	S	NA	S	S	S	S	S	S	S	S	S	S	S	S	S	S	H
637-3	NA	S	S	S	S	S	NA	H	H	H	H	H	S	S	S	S	S	S	S	R	H	S	S	H	S	S	S	NA	NA	H	H	S	S	NA	S	S	S	S	S	S	S	S	S	S	S	S	NA	S	H
JC001	NA	S	S	NA	NA	S	NA	S	S	S	S	S	S	S	S	S	S	S	S	S	S	S	S	S	S	S	S	S	S	S	S	S	S	NA	S	S	S	S	S	S	S	S	S	S	S	S	R	S	S
JC005	NA	NA	NA	S	S	S	NA	S	S	S	S	S	S	S	S	S	S	S	S	S	H	S	S	R	R	R	R	NA	NA	R	R	S	S	NA	S	S	S	S	S	S	S	S	S	S	S	S	NA	S	S
JC006	NA	NA	NA	S	S	S	NA	S	S	S	S	S	S	S	S	S	S	S	S	S	S	S	S	R	R	R	NA	S	S	S	S	S	S	NA	S	S	S	S	S	S	S	S	S	S	S	S	R	S	S
JC009	NA	NA	NA	S	S	S	NA	S	S	S	S	S	S	S	S	S	S	S	S	S	H	S	S	R	R	R	R	R	R	R	R	S	S	NA	S	S	S	S	S	S	S	S	S	S	S	S	R	S	S
JC010	NA	S	S	NA	NA	S	NA	S	S	S	S	S	S	S	S	S	S	S	S	S	S	S	S	S	S	S	S	S	S	S	S	S	S	NA	S	S	S	S	S	S	S	S	S	S	S	S	R	S	S
JC011	NA	S	S	S	S	S	NA	S	S	S	S	S	S	S	S	S	S	S	S	S	S	S	S	S	S	S	S	S	S	S	S	S	S	NA	S	S	S	S	S	S	S	S	S	S	S	S	R	S	S
JC015	NA	NA	NA	NA	NA	S	NA	S	S	S	S	S	S	S	S	S	S	S	S	S	S	S	S	R	R	R	NA	S	S	S	S	S	S	NA	S	S	S	S	S	S	S	S	S	S	S	S	NA	S	S
JC018	NA	NA	NA	S	S	S	NA	S	S	S	S	S	S	S	S	S	S	S	S	S	S	S	S	R	R	R	NA	S	S	S	S	S	S	NA	S	S	S	S	S	S	S	S	S	S	S	S	NA	S	S
JC019	NA	NA	NA	S	S	S	NA	S	S	S	S	S	S	S	S	S	S	S	S	S	S	S	S	R	R	R	S	S	S	S	S	S	S	NA	S	S	S	S	S	S	S	S	S	S	S	S	R	S	S
JC020	NA	NA	NA	S	S	S	NA	S	S	S	S	S	S	S	S	S	S	S	S	S	S	S	S	R	R	R	NA	S	S	S	S	S	S	NA	S	S	S	S	S	S	S	S	S	S	S	S	NA	S	S
JC021	NA	NA	NA	S	S	S	NA	S	S	S	S	S	S	S	S	S	S	S	S	S	H	S	S	R	R	R	R	H	H	H	H	S	S	NA	S	S	S	S	S	S	S	S	S	S	S	S	NA	S	S
JC024	NA	NA	NA	S	S	S	NA	S	S	S	S	S	S	S	S	S	S	S	S	S	S	S	S	R	R	R	S	S	S	S	S	S	S	NA	S	S	S	S	S	S	S	S	S	S	S	S	R	S	S
JC025	NA	NA	NA	S	S	S	NA	S	S	S	S	S	S	S	S	S	S	S	S	S	S	S	S	R	R	R	NA	S	S	S	S	S	S	NA	S	S	S	S	S	S	S	S	S	S	S	S	NA	S	S
JC026	NA	NA	NA	S	S	S	NA	S	S	S	S	S	S	S	S	S	S	S	S	S	R	S	S	NA	S	S	S	S	S	S	S	NA	NA	NA	S	S	S	S	S	S	S	S	S	S	S	S	NA	S	S
JC034	NA	NA	NA	S	S	S	NA	S	S	S	S	S	S	S	S	S	S	S	S	R	S	S	S	S	S	S	S	S	S	S	S	S	S	NA	S	S	S	S	S	S	S	S	S	S	S	S	R	S	S
JC036	NA	NA	NA	S	S	S	NA	S	S	S	S	S	S	S	S	S	S	S	S	S	R	S	S	NA	NA	NA	NA	R	R	R	R	S	S	NA	S	S	S	S	S	S	S	S	S	S	S	S	R	S	S
JC040	NA	NA	NA	S	S	S	NA	S	S	S	S	S	S	S	NA	S	S	S	S	S	R	S	S	NA	NA	S	S	S	S	S	S	S	S	NA	S	S	S	S	S	S	S	S	S	S	S	S	R	S	S
JC044	NA	NA	NA	S	S	S	NA	S	S	S	S	S	S	S	S	S	S	S	S	S	S	S	S	S	S	S	S	R	NA	R	R	S	S	NA	S	S	S	S	S	S	S	S	S	S	S	S	S	S	S
JC047	NA	NA	NA	S	S	S	NA	S	S	S	S	S	S	S	S	NA	S	S	S	S	R	S	S	NA	NA	S	S	S	S	S	S	S	S	NA	S	S	S	S	S	S	S	S	S	S	S	S	NA	S	S
JC048	NA	NA	NA	S	S	S	NA	S	S	S	S	S	S	S	NA	NA	S	S	S	S	R	S	S	NA	R	S	S	NA	NA	S	S	S	S	NA	S	S	S	S	S	S	S	S	S	S	S	S	NA	S	S
JC050	NA	NA	NA	S	S	S	NA	S	S	S	S	S	S	S	NA	S	S	S	S	S	R	S	S	NA	R	S	S	S	S	S	S	S	S	NA	S	S	S	S	S	S	S	S	S	S	S	S	R	S	S
JC051	NA	NA	NA	S	S	S	NA	S	S	S	S	S	S	S	NA	S	S	S	S	S	R	S	S	NA	S	S	S	S	S	S	S	S	S	NA	S	S	S	S	S	S	S	S	S	S	S	S	R	S	S
JC052	NA	NA	NA	S	S	S	NA	S	S	S	S	S	S	S	NA	S	S	S	S	R	R	S	S	NA	NA	S	R	R	R	R	R	S	S	NA	S	S	S	S	S	S	S	S	S	S	S	S	S	S	S
JC053	NA	NA	NA	S	S	S	NA	S	S	S	S	S	S	S	S	S	S	S	S	S	H	S	S	S	S	S	S	H	H	H	H	S	S	NA	S	S	S	S	S	S	S	S	S	S	S	S	R	S	S
JC060	NA	NA	NA	S	S	S	NA	S	S	S	S	S	S	S	NA	S	S	S	S	S	R	H	S	NA	NA	S	S	S	S	S	S	S	S	NA	S	S	S	S	S	S	S	S	S	S	S	S	R	S	S
JC063	NA	NA	NA	S	S	S	NA	S	S	S	S	S	S	S	S	S	S	S	S	S	S	S	S	S	S	S	S	R	R	R	R	S	S	NA	S	S	S	S	S	S	S	S	S	S	S	S	R	S	S
JC064	NA	NA	NA	S	S	S	NA	S	S	S	S	S	S	S	NA	S	S	S	S	S	S	S	S	S	S	S	S	R	R	R	R	S	S	NA	S	S	S	S	S	S	S	S	S	S	S	S	R	S	S
JC065	NA	NA	NA	S	S	S	NA	S	S	S	S	S	S	S	NA	S	S	S	S	S	R	H	S	NA	S	S	S	S	S	S	S	S	S	NA	S	S	S	S	S	S	S	S	S	S	S	S	R	S	S
JC072	NA	NA	NA	S	S	S	NA	S	S	S	S	S	S	S	S	S	S	S	S	S	S	S	S	S	S	S	S	R	R	R	R	S	S	NA	S	S	S	S	S	S	S	S	S	S	S	S	NA	S	S
JC074	NA	NA	NA	S	S	S	NA	S	S	S	S	S	S	S	S	S	S	S	S	R	R	H	S	NA	NA	S	S	S	S	S	S	S	S	NA	S	S	S	S	S	S	S	S	S	S	S	S	R	S	S
JC075	NA	NA	NA	S	S	S	NA	S	S	S	S	S	S	S	S	S	S	S	S	R	R	S	S	R	NA	S	R	R	R	R	R	S	S	NA	S	S	S	S	S	S	S	S	S	S	S	S	NA	S	S
JC077	NA	S	S	NA	NA	S	NA	H	H	H	H	H	S	S	S	NA	S	S	NA	S	R	H	S	NA	NA	S	S	S	S	S	S	S	S	NA	S	S	S	S	S	S	S	S	S	S	S	S	R	S	S
JC078	NA	S	S	S	S	S	NA	S	S	S	S	S	S	S	S	S	S	S	S	R	S	S	S	S	S	S	S	S	S	S	S	S	S	NA	S	S	S	S	S	S	S	S	S	S	S	S	S	S	S
JC082	NA	NA	NA	S	S	S	NA	S	S	S	S	S	S	S	S	S	S	S	S	S	S	S	S	S	S	S	S	S	S	S	S	S	S	NA	S	S	S	S	S	S	S	S	S	S	S	S	R	S	S
JC084	NA	S	S	S	S	S	NA	S	S	S	S	S	S	S	S	S	S	S	S	S	S	S	S	S	S	S	S	NA	NA	R	R	S	S	NA	S	S	S	S	S	S	S	S	S	S	S	S	R	S	S
JC085	NA	NA	NA	S	S	S	NA	S	S	S	S	S	S	S	S	S	S	S	S	R	S	S	S	R	R	R	NA	R	R	R	H	S	S	NA	S	S	S	S	S	S	S	S	S	S	S	S	NA	S	S
JC086	NA	NA	NA	S	S	S	NA	S	S	S	S	S	S	S	S	S	S	S	S	S	S	S	S	R	R	R	NA	S	S	S	S	S	S	NA	S	S	S	S	S	S	S	S	S	S	S	S	R	S	S
PD-24-002	NA	NA	NA	S	S	S	NA	NA	NA	NA	NA	NA	NA	NA	S	S	S	S	S	NA	NA	S	NA	R	NA	NA	NA	NA	NA	NA	NA	S	S	NA	NA	S	NA	NA	NA	NA	NA	S	S	S	S	S	NA	S	NA
PD-24-008	NA	S	S	S	S	AG(undefined)	NA	S	S	S	S	S	S	S	S	NA	S	S	NA	S	H	S	NA	NA	R	NA	S	NA	NA	H	H	S	S	NA	S	S	S	S	S	S	S	S	S	S	S	GC(undefined)	NA	S	S
PD-24-009	NA	S	S	S	S	AG(undefined)	NA	S	S	S	S	S	S	S	S	NA	S	S	S	S	H	S	S	NA	H	NA	S	NA	NA	H	H	S	S	NA	S	S	S	S	S	S	S	S	S	S	S	GC(undefined)	NA	S	S
PD-24-010	NA	S	S	S	S	AG(undefined)	NA	S	S	S	S	S	S	S	S	NA	S	S	NA	S	H	S	S	NA	H	S	NA	NA	NA	H	H	S	S	NA	S	S	H	H	S	S	S	S	S	S	S	GC(undefined)	NA	S	S
PD-24-013	NA	NA	NA	S	S	S	NA	S	S	S	S	S	S	S	S	S	S	S	S	H	R	S	S	NA	R	S	S	NA	NA	H	H	S	S	NA	S	S	H	H	H	S	S	S	S	S	S	GC(undefined)	NA	S	S
PD-24-016	NA	NA	NA	S	S	S	NA	S	S	S	S	S	S	S	S	NA	S	S	S	H	H	S	S	H	S	S	NA	NA	NA	NA	H	S	S	NA	S	S	S	S	S	S	S	S	S	S	S	S	NA	S	S
PD-24-019	NA	S	S	S	S	AG(undefined)	NA	S	S	S	S	S	S	S	S	S	S	S	S	H	H	S	S	R	NA	H	S	NA	NA	S	S	S	S	NA	S	S	S	S	S	S	S	S	S	S	S	GC(undefined)	R	S	S
PD-24-021	NA	NA	NA	NA	NA	NA	NA	NA	NA	NA	NA	NA	NA	NA	NA	NA	NA	NA	NA	NA	NA	NA	NA	NA	NA	NA	NA	NA	NA	NA	NA	NA	NA	NA	NA	NA	NA	NA	NA	NA	NA	NA	NA	NA	NA	NA	NA	NA	NA
PD-24-022	NA	S	S	NA	NA	S	NA	S	S	S	S	S	S	S	S	S	S	S	S	S	S	S	S	S	S	S	S	S	S	R	R	S	S	NA	S	S	S	S	S	S	S	S	S	S	S	S	R	S	S
PD-24-023	NA	S	S	NA	NA	S	NA	S	S	S	S	S	S	S	S	S	S	S	S	S	H	S	S	S	H	S	S	S	H	R	R	S	S	NA	S	S	S	S	S	S	S	S	S	S	S	S	R	S	S
PD-24-025	NA	NA	NA	NA	NA	S	NA	S	S	S	S	S	S	S	S	S	S	S	S	R	R	S	S	R	NA	S	S	NA	NA	H	S	S	S	NA	S	S	S	S	S	S	S	S	S	S	S	S	S	S	R
PD-24-026	NA	NA	NA	NA	NA	NA	NA	NA	NA	NA	NA	NA	NA	NA	NA	NA	NA	NA	NA	NA	NA	NA	NA	NA	NA	NA	NA	NA	NA	NA	NA	NA	NA	NA	NA	NA	NA	NA	NA	NA	NA	NA	NA	NA	NA	NA	NA	NA	NA
WX001	NA	NA	NA	NA	NA	S	NA	S	S	S	S	S	S	S	NA	S	S	S	S	S	S	S	S	S	S	S	S	S	S	S	S	S	S	NA	S	S	S	S	S	S	S	S	S	S	S	S	S	S	R
WX037	NA	NA	NA	S	S	S	NA	S	S	S	S	S	S	S	AC(undefined)	S	S	S	S	S	S	S	S	S	S	S	S	S	S	S	S	NA	NA	NA	S	S	S	S	S	S	S	S	S	S	S	S	NA	S	S
WX040	NA	NA	NA	NA	NA	S	NA	H	H	H	H	H	S	S	NA	S	S	S	S	S	S	S	S	S	S	S	S	S	S	S	S	S	S	NA	S	S	S	S	S	S	S	S	S	S	S	S	NA	S	S
WX041	NA	NA	NA	NA	NA	S	NA	S	S	S	S	S	S	S	S	S	S	S	S	R	R	S	S	NA	S	S	S	S	S	S	S	NA	NA	NA	S	S	S	S	S	S	S	S	S	S	S	S	NA	S	R
WX043	NA	NA	NA	NA	NA	S	NA	H	H	H	H	H	S	S	NA	S	S	S	S	R	R	H	S	S	S	S	S	S	S	S	S	S	S	NA	S	S	S	S	S	S	S	S	S	S	S	S	R	S	S
WX056	NA	NA	NA	S	S	S	NA	S	S	S	S	S	S	S	NA	S	S	S	S	S	S	S	S	S	S	S	R	S	R	R	R	S	S	NA	S	S	S	S	S	S	S	S	S	S	S	S	R	S	S
WX061	NA	NA	NA	S	S	S	NA	S	S	S	S	S	S	S	S	S	S	S	S	R	S	S	S	S	S	S	S	R	R	R	R	NA	NA	NA	S	S	S	S	S	S	S	S	S	S	S	S	S	S	R
WX062	NA	NA	NA	S	S	S	NA	S	S	S	S	S	S	S	NA	S	S	S	S	S	S	S	S	S	S	S	S	S	S	R	R	S	S	NA	S	S	S	S	S	S	S	S	S	S	S	S	R	S	R
WX065	NA	NA	NA	NA	NA	S	NA	S	S	S	S	S	S	S	NA	S	S	S	S	S	S	S	S	S	S	S	S	R	R	R	R	S	S	NA	S	S	S	S	S	S	S	S	S	S	S	S	R	S	R
WX066	NA	S	NA	S	S	S	NA	S	S	S	S	S	S	S	S	S	S	S	S	S	S	S	S	S	S	S	S	S	S	S	S	NA	NA	NA	S	S	S	S	S	S	S	S	S	S	S	S	S	S	R
WX071	NA	S	S	S	S	S	NA	S	S	S	S	S	S	S	S	S	S	S	S	S	R	H	S	NA	S	S	NA	S	S	S	S	NA	NA	NA	S	S	S	S	S	S	S	S	S	S	S	S	R	S	R
WX081	NA	NA	NA	NA	NA	S	NA	S	S	S	S	S	S	S	NA	S	S	S	S	R	S	S	S	S	S	S	S	S	S	S	S	S	S	NA	S	S	S	S	S	S	S	S	S	S	S	S	R	S	S
Note:NA=Missing or undetermined data; S= Susceptible; R= Resistant; H= Heterozygous
[truncated: 90 more columns]

## Sheet: Trait-specific markersCitations
Citations
Jung et al., 2015	Jung, J., Kim, H.J., Lee, J.M. et al.(2015). Gene-based molecular marker system for multiple disease resistances in tomato against Tomato yellow leaf curl virus, late blight, and verticillium wilt. Euphytica 205, 599–613. https://doi.org/10.1007/s10681-015-1442-z
Kim et al.,2016	Kim, B., Hwang, I.S., Lee, HJ. et al.(2017). Combination of newly developed SNP and InDel markers for genotyping the Cf-9 locus conferring disease resistance to leaf mold disease in the tomato. Mol Breeding 37, 59. https://doi.org/10.1007/s11032-017-0663-3
Yang et al., 2022	Yang H, Wang H, Jiang J, Liu M, Liu Z, Tan Y, Zhao T, Zhang H, Chen X, Li J, Wang A, Du M, Xu X. The Sm gene conferring resistance to gray leaf spot disease encodes an NBS-LRR (nucleotide-binding site-leucine-rich repeat) plant resistance protein in tomato. Theor Appl Genet. 2022 May;135(5):1467-1476. doi: 10.1007/s00122-022-04047-6. Epub 2022 Feb 15.
Tong et al.,2023	Tong, C., Huang, S., Shi, Y. et al.(2023). Development of novel specific molecular markers for the Sw-5b gene to assist with tomato spotted wilt virus-resistant tomato breeding. Phytopathol Res 5, 59. https://doi.org/10.1186/s42483-023-00214-9
Arens et al., 2010	Arens P, Mansilla C, Deinum D, Cavellini L, Moretti A, Rolland S, Van der Schoot H, Calvache D, Ponz F, Collonnier C, Mathis R, Smilde D, Caranta C, Vosman B. 2010. Development and evaluation of robust molecular markers linked to disease resistance in tomato for distinctness, uniformity and stability testing. Theoretical and Applied Genetics 120:655–664 DOI 10.1007/s00122-009-1183-2.
Shi et al.,2009	Shi,A., Vierling,R., Grazzini,R.,(2009). Development of multiplex SNP assays for multiple disease resistance in tomato Indiana Crop Improvement Association, Lafayette, IN, USA; (2) Indiana Crop Improvement Association and Department of Agronomy, Purdue University, West Lafayette, IN, USA; (3) GardenGenetics LLC, Bellefonte, PA, USA Phytopathology 99:S119
Catanzariti et al.,2015	Catanzariti AM, Lim GTT, Jones DA. The tomato I-3 gene: a novel gene for resistance to Fusarium wilt disease. New Phytol. 2015 Jul;207(1):106-118. doi: 10.1111/nph.13348. Epub 2015 Mar 4.
Gonzalez-Cendales et al.,2016	Gonzalez-Cendales Y, Catanzariti AM, Baker B, Mcgrath DJ, Jones DA. Identification of I-7 expands the repertoire of genes for resistance to Fusarium wilt in tomato to three resistance gene classes. Mol Plant Pathol. 2016 Apr;17(3):448-63. doi: 10.1111/mpp.12294. Epub 2015 Sep 18. PMID: 26177154; PMCID: PMC6638478.
El-Sappah et al., 2019	El-Sappah, A.H., M. M., I., H El-Awady, H., Yan, S., Qi, S., Liu, J., Cheng, G., & Liang, Y. (2019). Tomato Natural Resistance Genes in Controlling the Root-Knot Nematode. Genes, 10.
Furumizu et al., 2023	Furumizu C, Sawa S. A rapid method for detection of the root-knot nematode resistance gene, Mi-1.2, in tomato cultivars. Plant Biotechnol (Tokyo). 2023 Mar 25;40(1):105-108. doi: 10.5511/plantbiotechnology.22.1206a. PMID: 38213925; PMCID: PMC10777121.
Devran et al.,2023	Devran Z, Özalp T, Studholme DJ and Tör M (2023) Mapping of the gene in tomato conferring resistance to root-knot nematodes at high soil temperature. Front. Plant Sci. 14:1267399. doi: 10.3389/fpls.2023.1267399
H El-Sappah et al.,2022	H El-Sappah A, Qi S, A Soaud S, Huang Q, M Saleh A, A S Abourehab M, Wan L, Cheng GT, Liu J, Ihtisham M, Noor Z, Rouf Mir R, Zhao X, Yan K, Abbas M, Li J. Natural resistance of tomato plants to Tomato yellow leaf curl virus. Front Plant Sci. 2022 Dec 19;13:1081549. doi: 10.3389/fpls.2022.1081549. PMID: 36600922;
Koeda et al 2023	Koeda S, Kitawaki A. Breakdown of Ty-1-Based Resistance to Tomato Yellow Leaf Curl Virus in Tomato Plants at High Temperatures. Phytopathology. 2024 Jan;114(1):294-303. doi: 10.1094/PHYTO-04-23-0119-R. Epub 2024 Feb 12.
Lee et al.,2021	Lee, J.M.; Yeam, I. Development and Application of Gene-Specific Markers for Tomato Yellow Leaf Curl Virus Resistance in Both Field and Artificial Infections. Plants 2021, 10, 9. https://dx.doi.org/10.3390/plants10 010009
Schornack et al., 2004	Schornack S, Ballvora A, Gürlebeck D, Peart J, Baulcombe D, Ganal M, Baker B, Bonas U, Lahaye T. The tomato resistance protein Bs4 is a predicted non-nuclear TIR-NB-LRR protein that mediates defense responses to severely truncated derivatives of AvrBs4 and overexpressed AvrBs3. Plant J. 2004 Jan;37(1):46-60. doi: 10.1046/j.1365-313x.2003.01937.x. Erratum in: Plant J. 2004 Mar;37(5):787..
Yang et al.,2005	Yang, W., & Francis, D. M. (2005). Marker-assisted Selection for Combining Resistance to Bacterial Spot and Bacterial Speck in Tomato. Journal of the American Society for Horticultural Science jashs, 130(5), 716-721.
Sharlach et al.,2013	Sharlach, M., Dahlbeck, D., Liu, L., Chiu, J., Jiménez-Gómez, J. M., Kimura, S., Koenig, D., Maloof, J. N., Sinha, N., Minsavage, G. V., Jones, J. B., Stall, R. E., and Staskawicz, B. J. 2013. Fine genetic mapping of RXopJ4, a bacterial spot disease resistance locus from Solanum pennellii LA716. Theor. Appl. Genet. 126:601-609.
Abebe et al.,2020	Abebe AM, Choi J, Kim Y, Oh CS, Yeam I, Nou IS, Lee JM. Development of diagnostic molecular markers for marker-assisted breeding against bacterial wilt in tomato. Breed Sci. 2020 Sep;70(4):462-473. doi: 10.1270/jsbbs.20027. Epub 2020 Aug 4. Erratum in: Breed Sci. 2022 Jun;72(3):274. doi: 10.1270/jsbbs.20027e.
Abebe et al.,2022	Abebe AM, Oh C-S, Kim HT, Choi G, Seo E, Yeam I and Lee JM (2022) QTL-Seq Analysis for Identification of Resistance Loci to Bacterial Canker in Tomato. Front. Plant Sci. 12:809959. doi: 10.3389/fpls.2021.809959
Shi et al.,2009,2011；Panthee et al.,2013	Development of multiplex SNP assays for multiple disease resistance in tomato A. SHI (1), R. Vierling (2), R. Grazzini (3) (1) Indiana Crop Improvement Association, Lafayette, IN, USA; (2) Indiana Crop Improvement Association and Department of Agronomy, Purdue University, West Lafayette, IN, USA; (3) GardenGenetics LLC, Bellefonte, PA, USA Phytopathology 99:S119;《"Molecular Markers for Tm-2 Allel…
Bai et al., 2008	Bai Y, Pavan S, Zheng Z, Zappel NF, Reinstädler A, Lotti C, De Giovanni C, Ricciardi L, Lindhout P, Visser R, Theres K, Panstruga R. Naturally occurring broad-spectrum powdery mildew resistance in a Central American tomato accession is caused by loss of mlo function. Mol Plant Microbe Interact. 2008 Jan;21(1):30-9. doi: 10.1094/MPMI-21-1-0030.
MILLENAAR et al., 2021	SOLANUM LYCOPERSICUM PLANTS HAVING IMPROVED TOBAMOVIRUS RESISTANCE;WO 2021/213892 A1; 2021
HAMELINK et al., 2019	TBRFV RESISTANT TOMATO PLANT;WO/2019/110130; 13.06.2019
KALISVAART et al.,2023	GENE LEADING TO TOBRFV RESISTANCE IN S.LYCOPERSICUM; US 2023/0284587 A1;2023
FONTANET et al., 2021	RESISTANCE IN PLANTS OF SOLANUM LYCOPERSICUM TO THE TOBRFV;WO2021/245282A1; 2021
Jia et al., 2023	SNP loci associated with resistance to Tomato brown rugose fruit virus, TBR11 gene, and its applications.2023 (Chinese patent published online )
Sun et al.,2023	Sun S, Liu Z, Wang X, Song J, Fang S, Kong J, Li R, Wang H, Cui X. Genetic control of thermomorphogenesis in tomato inflorescences. Nat Commun. 2024 Feb 17;15(1):1472. doi: 10.1038/s41467-024-45722-0.
Hu et al., 2020	Hu Y, Mesihovic A, Jiménez-Gómez JM, Röth S, Gebhardt P, Bublak D, Bovy A, Scharf KD, Schleiff E, Fragkostefanakis S. Natural variation in HsfA2 pre-mRNA splicing is associated with changes in thermotolerance during tomato domestication. New Phytol. 2020 Feb;225(3):1297-1310. doi: 10.1111/nph.16221. Epub 2019 Nov 14. PMID: 31556121.
Liu et al., 2024	Liu J, Zhang C, Sun H, Zang Y, Meng X, Zhai H, Chen Q, Li C. A natural variation in SlSCaBP8 promoter contributes to the loss of saline-alkaline tolerance during tomato improvement. Hortic Res. 2024 Feb 23;11(4):uhae055. doi: 10.1093/hr/uhae055. PMID: 38659442; .
Wang et al., 2020	Wang Z, Hong Y, Zhu G, Li Y, Niu Q, Yao J, Hua K, Bai J, Zhu Y, Shi H, Huang S, Zhu JK. Loss of salt tolerance during tomato domestication conferred by variation in a Na+ /K+ transporter. EMBO J. 2020 May 18;39(10):e103256. doi: 10.15252/embj.2019103256. Epub 2020 Mar 5. PMID: 32134151;
Wang et al., 2021	Wang Z, Hong Y, Li Y, Shi H, Yao J, Liu X, Wang F, Huang S, Zhu G, Zhu JK. Natural variations in SlSOS1 contribute to the loss of salt tolerance during tomato domestication. Plant Biotechnol J. 2021 Jan;19(1):20-22. doi: 10.1111/pbi.13443. Epub 2020 Jul 24. PMID: 32634852; .
Zhu et al., 2023	Zhu Y, Zhu G, Xu R, Jiao Z, Yang J, Lin T, Wang Z, Huang S, Chong L, Zhu JK. A natural promoter variation of SlBBX31 confers enhanced cold tolerance during tomato domestication. Plant Biotechnol J. 2023 May;21(5):1033-1043. doi: 10.1111/pbi.14016. Epub 2023 Feb 2. PMID: 36704926;
Guo et al., 2024	Guo M, Yang F, Zhu L, Wang L, Li Z, Qi Z, Fotopoulos V, Yu J, Zhou J. Loss of cold tolerance is conferred by absence of the WRKY34 promoter fragment during tomato evolution. Nat Commun. 2024 Aug 6;15(1):6667. doi: 10.1038/s41467-024-51036-y. Erratum in: Nat Commun. 2024 Sep 27;15(1):8267. doi: 10.1038/s41467-024-52843-z. PMID: 39107290;
Ranc etal 2012	Ranc N, Muños S, Xu J, Le Paslier MC, Chauveau A, Bounon R, Rolland S, Bouchet JP, Brunel D, Causse M. Genome-wide association mapping in tomato (Solanum lycopersicum) is possible using genome admixture of Solanum lycopersicum var. cerasiforme. G3 (Bethesda). 2012 Aug;2(8):853-64. doi: 10.1534/g3.112.002667. Epub 2012 Aug 1. PMID: 22908034;
Tieman et al., 2017	Tieman D, Zhu G, Resende MF Jr, Lin T, Nguyen C, Bies D, Rambla JL, Beltran KS, Taylor M, Zhang B, Ikeda H, Liu Z, Fisher J, Zemach I, Monforte A, Zamir D, Granell A, Kirst M, Huang S, Klee H. A chemical genetic roadmap to improved tomato flavor. Science. 2017 Jan 27;355(6323):391-394. doi: 10.1126/science.aal1556. PMID: 28126817.
Powell et al.,2012	Powell AL, Nguyen CV, Hill T, Cheng KL, Figueroa-Balderas R, Aktas H, Ashrafi H, Pons C, Fernández-Muñoz R, Vicente A, Lopez-Baltazar J, Barry CS, Liu Y, Chetelat R, Granell A, Van Deynze A, Giovannoni JJ, Bennett AB. Uniform ripening encodes a Golden 2-like transcription factor regulating tomato fruit chloroplast development. Science. 2012 Jun 29;336(6089):1711-5. doi: 10.1126/science.1222218. P…
Rodrıguez et al 2011	Rodríguez GR, Muños S, Anderson C, Sim SC, Michel A, Causse M, Gardener BB, Francis D, van der Knaap E. Distribution of SUN, OVATE, LC, and FAS in the tomato germplasm and the relationship to fruit shape diversity. Plant Physiol. 2011 May;156(1):275-85. doi: 10.1104/pp.110.167577. Epub 2011 Mar 25. PMID: 21441384;
Yuste-Lisbona et al., 2020	Yuste-Lisbona FJ, Fernández-Lozano A, Pineda B, Bretones S, Ortíz-Atienza A, García-Sogo B, Müller NA, Angosto T, Capel J, Moreno V, Jiménez-Gómez JM, Lozano R. ENO regulates tomato fruit size through the floral meristem development network. Proc Natl Acad Sci U S A. 2020 Apr 7;117(14):8187-8195. doi: 10.1073/pnas.1913688117. Epub 2020 Mar 16. PMID: 32179669; .
Li et al.,2020	Li, R., Sun, S., Wang, H. et al. FIS1 encodes a GA2-oxidase that regulates fruit firmness in tomato. Nat Commun 11, 5844 (2020). https://doi.org/10.1038/s41467-020-19705-w
Zhang et al.,2024	Shiwen Zhang, Shengqing Wu, Zhiqi Jia, Junhong Zhang, Ying Li, Xingyun Ma, Bingli Fan, Panqiao Wang, Yanna Gao, Zhibiao Ye, Wei Wang.Exploring the influence of a single-nucleotide mutation in EIN4 on tomato fruit firmness diversity through fruit pericarp microstructure; https://doi.org/10.1111/pbi.14352(2024)
Liu et al., 2020	Liu G, Li C, Yu H, Tao P, Yuan L, Ye J, Chen W, Wang Y, Ge P, Zhang J, Zhou G, Zheng W, Ye Z, Zhang Y. GREEN STRIPE, encoding methylated TOMATO AGAMOUS-LIKE 1, regulates chloroplast development and Chl synthesis in fruit. New Phytol. 2020 Oct;228(1):302-317. doi: 10.1111/nph.16705. Epub 2020 Jun 23.
Maurya et al., 2021	Maurya D, Mukherjee A, Akhtar S, Chattopadhyay T. Development and validation of the OVATE gene-based functional marker to assist fruit shape selection in tomato. 3 Biotech. 2021 Nov;11(11):474. doi: 10.1007/s13205-021-03029-7. Epub 2021 Oct 25. PMID: 34777931; PMCID: PMC8546015.
Chakrabarti et al 2013	Chakrabarti M, Zhang N, Sauvage C, Muños S, Blanca J, Cañizares J, Diez MJ, Schneider R, Mazourek M, McClead J, Causse M, van der Knaap E. A cytochrome P450 regulates a domestication trait in cultivated tomato. Proc Natl Acad Sci U S A. 2013 Oct 15;110(42):17125-30. doi: 10.1073/pnas.1307313110. Epub 2013 Sep 30. PMID: 24082112; PMCID: PMC3801035.
Arthur et al., 2021	Beauchet A, Gévaudant F, Gonzalez N, Chevalier C. In search of the still unknown function of FW2.2/CELL NUMBER REGULATOR, a major regulator of fruit size in tomato. J Exp Bot. 2021 Jul 28;72(15):5300-5311. doi: 10.1093/jxb/erab207.
Song et al., 2022	Song J, Shang L, Li C, Wang W, Wang X, Zhang C, Ai G, Ye J, Yang C, Li H, Hong Z, Larkin RM, Ye Z, Zhang J. Variation in the fruit development gene POINTED TIP regulates protuberance of tomato fruit tip. Nat Commun. 2022 Oct 8;13(1):5940. doi: 10.1038/s41467-022-33648-4. PMID: 36209204; PMCID: PMC9547884.
Casals et al., 2012	Casals, J., Pascual, L., Cañizares, J. et al. Genetic basis of long shelf life and variability into Penjar tomato. Genet Resour Crop Evol 59, 219–229 (2012). https://doi.org/10.1007/s10722-011-9677-6
Li et al.,2023	Li N, He Q, Wang J, Wang B, Zhao J, Huang S, Yang T, Tang Y, Yang S, Aisimutuola P, Xu R, Hu J, Jia C, Ma K, Li Z, Jiang F, Gao J, Lan H, Zhou Y, Zhang X, Huang S, Fei Z, Wang H, Li H, Yu Q. Super-pangenome analyses highlight genomic diversity and structural variation across wild and cultivated tomato species. Nat Genet. 2023 May;55(5):852-860. doi: 10.1038/s41588-023-01340-y. Epub 2023 Apr 6. PM…
Jung et al., 2017	Jung, H.J., Veerappan, K., Hwang, I. et al. New SNPs and InDel Variations in SlMYB12 Associated with Regulation of Pink Color in Tomato. Tropical Plant Biol. 10, 126–133 (2017). https://doi.org/10.1007/s12042-017-9191-x
Isaacson et al.,2002	Isaacson T, Ronen G, Zamir D, Hirschberg J. Cloning of tangerine from tomato reveals a carotenoid isomerase essential for the production of beta-carotene and xanthophylls in plants. Plant Cell. 2002 Feb;14(2):333-42. doi: 10.1105/tpc.010303. PMID: 11884678; PMCID: PMC152916.
Kang et al., 2022	Kang, M.-S.; Kim, Y.J.; Heo, J.; Rajendran, S.; Wang, X.; Bae, J.H.; Lippman, Z.; Park, S.J. Newly Discovered Alleles of the Tomato Antiflorigen Gene SELF PRUNING Provide a Range of Plant Compactness and Yield. Int. J. Mol. Sci. 2022, 23, 7149. https://doi.org/ 10.3390/ijms23137149
Manoharan et al.,2017	Manoharan RK, Jung HJ, Hwang I, Jeong N, Kho KH, Chung MY, Nou IS. Molecular breeding of a novel orange-brown tomato fruit with enhanced beta-carotene and chlorophyll accumulation. Hereditas. 2017 Jan 11;154:1. doi: 10.1186/s41065-016-0023-z. PMID: 28096780;
Yan et al.,2020	Yan S, Chen N, Huang Z, Li D, Zhi J, Yu B, Liu X, Cao B, Qiu Z. Anthocyanin Fruit encodes an R2R3-MYB transcription factor, SlAN2-like, activating the transcription of SlMYBATV to fine-tune anthocyanin content in tomato fruit. New Phytol. 2020 Mar;225(5):2048-2063. doi: 10.1111/nph.16272. Epub 2019 Nov 21. Erratum in: New Phytol. 2025 Jan;245(2):914-916. doi: 10.1111/nph.20296.
